# Supplementary material for: Monitoring of diverse enteric pathogens across environmental and host reservoirs with TaqMan array cards and standard qPCR: a methodological comparison study
Source: Lancet Planet Health. 2021 May 5;5(5):e297–308. doi: 10.1016/S2542-5196(21)00051-6 (PMC8116308; doi:10.1016/S2542-5196(21)00051-6)
Supplement: Supplementary appendix 2 [file mmc2.pdf]

## Sheet: Table S2 - Sample set 1
Copies per microlitre in spiked sample (nuclease-free water)
Sample	Campylobacter	Salmonella	stx1	stx2	eae	Bacteroides	Giardia	Cryptosporidium
Sample 1	100	100	1000	100	1000	0	100	100
Sample 2	100	100	100	100	100	100	100	100
Sample 3	100	1000	100	100	0	10	1000	10
Sample 4	0	100	10	1000	100	10	0	1000
Sample 5	0	0	0	0	0	0	0	0
Sample 6	10	1000	0	10	10	1000	100	100
Sample 7	10	10	10	10	10	10	10	10
Sample 8	1000	1000	1000	1000	1000	1000	1000	1000
Sample 9	100	10	100	0	1000	100	10	0
Sample 10	10	0	10	10	100	1000	10	10

## Sheet: Table S2 - Sample set 2
Copies per microlitre in spiked sample
Sample	Campylobacter	Salmonella	stx1	stx2	eae	Bacteroides	Giardia	Cryptosporidium	Sample details
Soil-1-background	0	0	0	0	0	0	0	0	River bed sediment from core, Warrandyte, Melbourne, Australia
Soil-2	100	100	100	100	100	100	100	100
Soil-3	10	10	10	10	10	10	10	10
Soil-4	10	1000	0	10	10	1000	100	100
Soil-5	100	100	1000	100	1000	0	100	100
Creek-1-background	0	0	0	0	0	0	0	0	Urban stormwater, Monbulk, Melbourne, Australia
Creek-2	100	100	100	100	100	100	100	100
Creek-3	10	10	10	10	10	10	10	10
Creek-4	10	1000	0	10	10	1000	100	100
Creek-5	100	100	1000	100	1000	0	100	100
Stool-1-background	0	0	0	0	0	0	0	0	Human stool, female, Melbourne Australia
Stool-2	100	100	100	100	100	100	100	100
Stool-3	10	10	10	10	10	10	10	10
Stool-4	10	1000	0	10	10	1000	100	100
Stool-5	100	100	1000	100	1000	0	100	100
Exblank-1-background	0	0	0	0	0	0	0	0	Method extraction blank
Exblank-2	100	100	100	100	100	100	100	100
Exblank-3	10	10	10	10	10	10	10	10
Exblank-4	10	1000	0	10	10	1000	100	100
Exblank-5	100	100	1000	100	1000	0	100	100
Potable-1	200	200	200	200	200	200	200	200	Hot water system, Brunswick, Melbourne, Australia
Potable-2	200	200	200	200	200	200	200	200	Hot water system, Olinda, Melbourne, Australia
Potable-3	200	200	200	200	200	200	200	200	Hot water system, Rowville, Melbourne, Australia
Potable-4	200	200	200	200	200	200	200	200	Hot water system, Brighton, Melbourne, Australia
Potable-5	200	200	200	200	200	200	200	200	Hot water system, Glen Huntly, Melbourne, Australia
Potable-6	200	200	200	200	200	200	200	200	Potable tap, Elwood, Melbourne, Australia
Potable-7	200	200	200	200	200	200	200	200	Potable tap, Rye, Melbourne, Australia
Wastewater-1	NA: not spiked								Raw sewage, Bangholme, Melbourne, Australia
Wastewater-2									Raw sewage, Bangholme, Melbourne, Australia
Wastewater-3									Raw sewage, Bangholme, Melbourne, Australia
Wastewater-4									Urban stormwater, Monbulk, Melbourne, Australia
Wastewater-5									Urban stormwater, Monbulk, Melbourne, Australia
Wastewater-6									Urban stormwater, Monbulk, Melbourne, Australia
Wastewater-7									Septic tank, Park Orchards, Melbourne, Australia
Wastewater-8									Raw sewage, Bangholme, Melbourne, Australia
Wastewater-9									Septic tank, Rye, Melbourne, Australia

## Sheet: Table S4 - LLOQ values
Lower limit of quantification (LLOQ) values
All values are expressed as gene copies per microlitre in the standard
Target	LLOQ (TAC)	LLOQ (qPCR)		For TAC, the LLOQ is defined as the lowest concentration on the standard curve at which all three standard curve replicates were detected.
Campylobacter jejuni/coli	7.2	10		For qPCR, the LLOQ is defined as the lowest concentration on the standard curve at which 95% of all standard curve replicates were detected.
Salmonella	7.2	10
STEC (stx1)	7.2	10
STEC (stx2)	72	10
EPEC (eae)	7.2	100
Cryptosporidium	7.2	100
Giardia	7.2	10
Bacteroides	72	10
16S rRNA	72
18S rRNA	NA (no positive control material)
Adenovirus F	7.2
Aeromonas	72
Ancylostoma duodenale	7.2
Ascaris lumbricoides	7.2
Astrovirus	7.2
Bacteroides fragilis	7.2
Blastocystis	7.2
Campylobacter pan	72
Clostridioides difficile	7.2
CrAssphage	7.2
Cyclospora cayetanensis	7.2
Cystoisospora belli	72
EAEC (aaiC)	72
EAEC (aatA)	7.2
EAEC (aggR)	7.2
Entamoeba histolytica	72
Entamoeba pan	72
EPEC (bfpA)	7.2
ETEC (LT)	72
ETEC (STh)	7.2
ETEC (STp)	7.2
Helicobacter pylori	7.2
Lachnospiraceae	72
Necator americanus	7.2
Norovirus GI	7.2
Norovirus GII	7.2
Plesiomonas shigelloides	7.2
Rotavirus	7.2
Salmonella enterica serovar Typhi	7.2
Sapovirus	7.2
Shigella flexneri (non-6)	72
Shigella flexneri O-antigen (6)	7.2
Shigella flexneri type III restriction enzyme (6)	72
Shigella sonnei	7.2
Shigella/EIEC	7.2
Strongyloides stercoralis	72
Trichuris trichiura	7.2
Yersinia enterocolitica	7.2

## Sheet: Table S5 - Spiking comparison
Sample name	Target name	TAC copies per ul	qPCR copies per ul	Spiked copies per ul	Matrix
SET1-9	Campylobacter jejuni/coli	16.1573	165.45	100	Nuclease-free water
SET1-9	Salmonella	2.99177	7.30498	10	Nuclease-free water
SET1-9	STEC (stx1)	91.3311	73.8171	100	Nuclease-free water
SET1-9	STEC (stx2)	0	0	0	Nuclease-free water
SET1-9	EPEC (eae)	128.182	1888.01	1000	Nuclease-free water
SET1-9	Cryptosporidium	0	0	0	Nuclease-free water
SET1-9	Giardia	0	25.0315	10	Nuclease-free water
SET1-9	Bacteroides	19.0704	36.1652	100	Nuclease-free water
SET1-10	Campylobacter jejuni/coli	3.00065	17.3206	10	Nuclease-free water
SET1-10	Salmonella	0	0	0	Nuclease-free water
SET1-10	STEC (stx1)	16.4209	25.8615	10	Nuclease-free water
SET1-10	STEC (stx2)	6.04803	11.2338	10	Nuclease-free water
SET1-10	EPEC (eae)	26.9161	161.942	100	Nuclease-free water
SET1-10	Cryptosporidium	0	30.7483	10	Nuclease-free water
SET1-10	Giardia	4.99338	32.9647	10	Nuclease-free water
SET1-10	Bacteroides	234.999	681.271	1000	Nuclease-free water
SET1-1	Campylobacter jejuni/coli	12.7098	132.631	100	Nuclease-free water
SET1-1	Salmonella	386.624	138.42	100	Nuclease-free water
SET1-1	STEC (stx1)	1265.68	1234.28	1000	Nuclease-free water
SET1-1	STEC (stx2)	62.8491	106.375	100	Nuclease-free water
SET1-1	EPEC (eae)	160.666	1194.39	1000	Nuclease-free water
SET1-1	Cryptosporidium	33.0949	194.208	100	Nuclease-free water
SET1-1	Giardia	69.6652	141.278	100	Nuclease-free water
SET1-1	Bacteroides	0	0	0	Nuclease-free water
SET1-2	Campylobacter jejuni/coli	6.49818	186.198	100	Nuclease-free water
SET1-2	Salmonella	208.965	329.676	100	Nuclease-free water
SET1-2	STEC (stx1)	44.3712	238.704	100	Nuclease-free water
SET1-2	STEC (stx2)	95.6044	162.073	100	Nuclease-free water
SET1-2	EPEC (eae)	16.9168	246.079	100	Nuclease-free water
SET1-2	Cryptosporidium	20.1236	337.872	100	Nuclease-free water
SET1-2	Giardia	71.9561	286.65	100	Nuclease-free water
SET1-2	Bacteroides	22.3181	96.081	100	Nuclease-free water
SET1-3	Campylobacter jejuni/coli	16.296	162.578	100	Nuclease-free water
SET1-3	Salmonella	508.414	5541.54	1000	Nuclease-free water
SET1-3	STEC (stx1)	150.888	272.228	100	Nuclease-free water
SET1-3	STEC (stx2)	88.5784	153.317	100	Nuclease-free water
SET1-3	EPEC (eae)	0	0	0	Nuclease-free water
SET1-3	Cryptosporidium	0	30.1226	10	Nuclease-free water
SET1-3	Giardia	474.417	587.947	1000	Nuclease-free water
SET1-3	Bacteroides	0	5.60611	10	Nuclease-free water
SET1-4	Campylobacter jejuni/coli	0	0	0	Nuclease-free water
SET1-4	Salmonella	27.5385	414.749	100	Nuclease-free water
SET1-4	STEC (stx1)	1.14204	16.7916	10	Nuclease-free water
SET1-4	STEC (stx2)	651.374	2727.23	1000	Nuclease-free water
SET1-4	EPEC (eae)	18.9861	172.846	100	Nuclease-free water
SET1-4	Cryptosporidium	228.518	3566	1000	Nuclease-free water
SET1-4	Giardia	0	21.1956	0	Nuclease-free water
SET1-4	Bacteroides	0	4.8482	10	Nuclease-free water
SET1-5	Campylobacter jejuni/coli	0	0	0	Nuclease-free water
SET1-5	Salmonella	0	0	0	Nuclease-free water
SET1-5	STEC (stx1)	0	0	0	Nuclease-free water
SET1-5	STEC (stx2)	0	0	0	Nuclease-free water
SET1-5	EPEC (eae)	0	0	0	Nuclease-free water
SET1-5	Cryptosporidium	0	0	0	Nuclease-free water
SET1-5	Giardia	0	0	0	Nuclease-free water
SET1-5	Bacteroides	0	0	0	Nuclease-free water
SET1-6	Campylobacter jejuni/coli	0.0161429	39.036	10	Nuclease-free water
SET1-6	Salmonella	1455.66	6969.62	1000	Nuclease-free water
SET1-6	STEC (stx1)	0	0	0	Nuclease-free water
SET1-6	STEC (stx2)	9.53584	12.026	10	Nuclease-free water
SET1-6	EPEC (eae)	2.09852	26.696	10	Nuclease-free water
SET1-6	Cryptosporidium	42.3071	378.245	100	Nuclease-free water
SET1-6	Giardia	92.7751	526.713	100	Nuclease-free water
SET1-6	Bacteroides	386.76	1439.35	1000	Nuclease-free water
SET1-7	Campylobacter jejuni/coli	7.07792	21.8459	10	Nuclease-free water
SET1-7	Salmonella	17.0624	18.2707	10	Nuclease-free water
SET1-7	STEC (stx1)	8.94657	20.981	10	Nuclease-free water
SET1-7	STEC (stx2)	39.5716	17.1013	10	Nuclease-free water
SET1-7	EPEC (eae)	9.38051	43.546	10	Nuclease-free water
SET1-7	Cryptosporidium	4.79968	38.9291	10	Nuclease-free water
SET1-7	Giardia	10.0725	47.6862	10	Nuclease-free water
SET1-7	Bacteroides	3.70531	5.74884	10	Nuclease-free water
SET1-8	Campylobacter jejuni/coli	255.548	1266.45	1000	Nuclease-free water
SET1-8	Salmonella	876.753	4324.72	1000	Nuclease-free water
SET1-8	STEC (stx1)	1011.8	2150.81	1000	Nuclease-free water
SET1-8	STEC (stx2)	647.065	1028.19	1000	Nuclease-free water
SET1-8	EPEC (eae)	256.175	2165.12	1000	Nuclease-free water
SET1-8	Cryptosporidium	303.228	2847.79	1000	Nuclease-free water
SET1-8	Giardia	783.358	7793.97	1000	Nuclease-free water
SET1-8	Bacteroides	482.732	932.617	1000	Nuclease-free water
SET2-6-1	Campylobacter jejuni/coli	0	0	0	Soil
SET2-6-1	Salmonella	0	0	0	Soil
SET2-6-1	STEC (stx1)	0	0	0	Soil
SET2-6-1	STEC (stx2)	0	0	0	Soil
SET2-6-1	EPEC (eae)	0	0	0	Soil
SET2-6-1	Cryptosporidium	0	0	0	Soil
SET2-6-1	Giardia	0	0	0	Soil
SET2-6-1	Bacteroides	0	0	0	Soil
SET2-6-2	Campylobacter jejuni/coli	0.956097	0.627871	100	Soil
SET2-6-2	Salmonella	4.45737	4.15599	100	Soil
SET2-6-2	STEC (stx1)	10.5575	1.36148	100	Soil
SET2-6-2	STEC (stx2)	3.9339	0.853267	100	Soil
SET2-6-2	EPEC (eae)	9.15875	3.59024	100	Soil
SET2-6-2	Cryptosporidium	8.61918	0.656587	100	Soil
SET2-6-2	Giardia	0	0.782864	100	Soil
SET2-6-2	Bacteroides	9.50656	0	100	Soil
SET2-6-3	Campylobacter jejuni/coli	0	0	10	Soil
SET2-6-3	Salmonella	0	0	10	Soil
SET2-6-3	STEC (stx1)	0	0	10	Soil
SET2-6-3	STEC (stx2)	0	0	10	Soil
SET2-6-3	EPEC (eae)	0	0	10	Soil
SET2-6-3	Cryptosporidium	0	0	10	Soil
SET2-6-3	Giardia	0	0	10	Soil
SET2-6-3	Bacteroides	0	0	10	Soil
SET2-6-4	Campylobacter jejuni/coli	0	0	10	Soil
SET2-6-4	Salmonella	78.6293	128.253	1000	Soil
SET2-6-4	STEC (stx1)	0	0	0	Soil
SET2-6-4	STEC (stx2)	7.3904	0.472763	10	Soil
SET2-6-4	EPEC (eae)	0	0	10	Soil
SET2-6-4	Cryptosporidium	3.48227	1.5236	100	Soil
SET2-6-4	Giardia	3.63998	3.90865	100	Soil
SET2-6-4	Bacteroides	32.978	7.50357	1000	Soil
SET2-6-5	Campylobacter jejuni/coli	1.1056	0	100	Soil
SET2-6-5	Salmonella	0	5.93394	100	Soil
SET2-6-5	STEC (stx1)	276.945	1.84531	1000	Soil
SET2-6-5	STEC (stx2)	11.5983	0	100	Soil
SET2-6-5	EPEC (eae)	10.5949	13.6914	1000	Soil
SET2-6-5	Cryptosporidium	3.31957	0.238886	100	Soil
SET2-6-5	Giardia	19.6712	0.869227	100	Soil
SET2-6-5	Bacteroides	0	0	0	Soil
SET2-7-1	Campylobacter jejuni/coli	0	0	0	Creek
SET2-7-1	Salmonella	0	6.18422	0	Creek
SET2-7-1	STEC (stx1)	0	1.2808	0	Creek
SET2-7-1	STEC (stx2)	0	0	0	Creek
SET2-7-1	EPEC (eae)	0	0	0	Creek
SET2-7-1	Cryptosporidium	0	0	0	Creek
SET2-7-1	Giardia	43.4021	12.0288	0	Creek
SET2-7-1	Bacteroides	3139.1	1058.01	0	Creek
SET2-7-2	Campylobacter jejuni/coli	5.00361	12.4721	100	Creek
SET2-7-2	Salmonella	43.0587	111.122	100	Creek
SET2-7-2	STEC (stx1)	253.154	71.5254	100	Creek
SET2-7-2	STEC (stx2)	134.119	43.907	100	Creek
SET2-7-2	EPEC (eae)	42.5855	18.185	100	Creek
SET2-7-2	Cryptosporidium	12.8722	13.7493	100	Creek
SET2-7-2	Giardia	51.4031	20.7134	100	Creek
SET2-7-2	Bacteroides	3280.5	1022.85	100	Creek
SET2-7-3	Campylobacter jejuni/coli	0	1.2037	10	Creek
SET2-7-3	Salmonella	5.28533	7.52807	10	Creek
SET2-7-3	STEC (stx1)	44.5201	7.04973	10	Creek
SET2-7-3	STEC (stx2)	20.7448	4.73639	10	Creek
SET2-7-3	EPEC (eae)	3.2946	2.18211	10	Creek
SET2-7-3	Cryptosporidium	1.08975	7.57257	10	Creek
SET2-7-3	Giardia	2.68217	16.9181	10	Creek
SET2-7-3	Bacteroides	5007.7	997.411	10	Creek
SET2-7-4	Campylobacter jejuni/coli	0.251351	0	10	Creek
SET2-7-4	Salmonella	394.164	749.873	1000	Creek
SET2-7-4	STEC (stx1)	0	0	0	Creek
SET2-7-4	STEC (stx2)	0	2.19809	10	Creek
SET2-7-4	EPEC (eae)	12.4211	0.772821	10	Creek
SET2-7-4	Cryptosporidium	9.7968	3.09163	100	Creek
SET2-7-4	Giardia	52.8792	4.66532	100	Creek
SET2-7-4	Bacteroides	3341.1	942.343	1000	Creek
SET2-7-5	Campylobacter jejuni/coli	2.01954	7.5981	100	Creek
SET2-7-5	Salmonella	61.5514	71.3476	100	Creek
SET2-7-5	STEC (stx1)	2098.04	451.857	1000	Creek
SET2-7-5	STEC (stx2)	341.699	95.7461	100	Creek
SET2-7-5	EPEC (eae)	307.388	108.934	1000	Creek
SET2-7-5	Cryptosporidium	16.0099	8.00389	100	Creek
SET2-7-5	Giardia	71.0883	19.2516	100	Creek
SET2-7-5	Bacteroides	3260.55	735.459	0	Creek
SET2-8-1	Campylobacter jejuni/coli	0	0	0	Stool
SET2-8-1	Salmonella	0	0	0	Stool
SET2-8-1	STEC (stx1)	0	0	0	Stool
SET2-8-1	STEC (stx2)	0	0	0	Stool
SET2-8-1	EPEC (eae)	0	0	0	Stool
SET2-8-1	Cryptosporidium	0	0	0	Stool
SET2-8-1	Giardia	0.0321746	0.891356	0	Stool
SET2-8-1	Bacteroides	5.05422	0	0	Stool
SET2-8-2	Campylobacter jejuni/coli	41.1294	24.9026	100	Stool
SET2-8-2	Salmonella	35.9893	45.4021	100	Stool
SET2-8-2	STEC (stx1)	98.6496	28.7994	100	Stool
SET2-8-2	STEC (stx2)	33.167	27.0165	100	Stool
SET2-8-2	EPEC (eae)	61.4438	21.5212	100	Stool
SET2-8-2	Cryptosporidium	30.3296	10.1788	100	Stool
SET2-8-2	Giardia	27.7602	20.9841	100	Stool
SET2-8-2	Bacteroides	113.859	17.8198	100	Stool
SET2-8-3	Campylobacter jejuni/coli	0	4.02354	10	Stool
SET2-8-3	Salmonella	0	7.7916	10	Stool
SET2-8-3	STEC (stx1)	6.36041	4.49772	10	Stool
SET2-8-3	STEC (stx2)	7.57917	5.10664	10	Stool
SET2-8-3	EPEC (eae)	6.90703	1.18591	10	Stool
SET2-8-3	Cryptosporidium	0	0.593696	10	Stool
SET2-8-3	Giardia	8.33448	3.79682	10	Stool
SET2-8-3	Bacteroides	18.9672	0	10	Stool
SET2-8-4	Campylobacter jejuni/coli	0.939226	222.669	10	Stool
SET2-8-4	Salmonella	254.888	377.591	1000	Stool
SET2-8-4	STEC (stx1)	0	0	0	Stool
SET2-8-4	STEC (stx2)	0	2.57071	10	Stool
SET2-8-4	EPEC (eae)	0	1.50182	10	Stool
SET2-8-4	Cryptosporidium	19.1564	9.60916	100	Stool
SET2-8-4	Giardia	34.3039	32.3314	100	Stool
SET2-8-4	Bacteroides	390.712	428.62	1000	Stool
SET2-8-5	Campylobacter jejuni/coli	4.91182	16.6987	100	Stool
SET2-8-5	Salmonella	20.9706	30.8501	100	Stool
SET2-8-5	STEC (stx1)	591.455	244.962	1000	Stool
SET2-8-5	STEC (stx2)	56.8932	20.0551	100	Stool
SET2-8-5	EPEC (eae)	321.547	88.603	1000	Stool
SET2-8-5	Cryptosporidium	25.4193	6.36867	100	Stool
SET2-8-5	Giardia	38.1076	32.8338	100	Stool
SET2-8-5	Bacteroides	1.51643	0	0	Stool
SET2-9-1	Campylobacter jejuni/coli	0	0	0	Extraction blank
SET2-9-1	Salmonella	0	0	0	Extraction blank
SET2-9-1	STEC (stx1)	0	0	0	Extraction blank
SET2-9-1	STEC (stx2)	0	0	0	Extraction blank
SET2-9-1	EPEC (eae)	0	0	0	Extraction blank
SET2-9-1	Cryptosporidium	0	0	0	Extraction blank
SET2-9-1	Giardia	0	0	0	Extraction blank
SET2-9-1	Bacteroides	0	0	0	Extraction blank
SET2-9-2	Campylobacter jejuni/coli	9.51851	13.373	100	Extraction blank
SET2-9-2	Salmonella	28.2699	24.8882	100	Extraction blank
SET2-9-2	STEC (stx1)	107.848	11.7381	100	Extraction blank
SET2-9-2	STEC (stx2)	55.3291	10.2359	100	Extraction blank
SET2-9-2	EPEC (eae)	35.1179	3.10561	100	Extraction blank
SET2-9-2	Cryptosporidium	9.49813	5.06275	100	Extraction blank
SET2-9-2	Giardia	18.7015	15.2804	100	Extraction blank
SET2-9-2	Bacteroides	25.3342	21.6907	100	Extraction blank
SET2-9-3	Campylobacter jejuni/coli	0	1.63943	10	Extraction blank
SET2-9-3	Salmonella	0	3.27045	10	Extraction blank
SET2-9-3	STEC (stx1)	0	1.69691	10	Extraction blank
SET2-9-3	STEC (stx2)	12.0136	1.87287	10	Extraction blank
SET2-9-3	EPEC (eae)	0	1.14646	10	Extraction blank
SET2-9-3	Cryptosporidium	1.2848	0.872588	10	Extraction blank
SET2-9-3	Giardia	4.76003	2.73941	10	Extraction blank
SET2-9-3	Bacteroides	0.183944	0	10	Extraction blank
SET2-9-4	Campylobacter jejuni/coli	0	134.328	10	Extraction blank
SET2-9-4	Salmonella	112.632	231.626	1000	Extraction blank
SET2-9-4	STEC (stx1)	0	0	0	Extraction blank
SET2-9-4	STEC (stx2)	0.734696	2.02595	10	Extraction blank
SET2-9-4	EPEC (eae)	3.22578	1.09014	10	Extraction blank
SET2-9-4	Cryptosporidium	11.0184	3.94487	100	Extraction blank
SET2-9-4	Giardia	23.8055	17.909	100	Extraction blank
SET2-9-4	Bacteroides	254.913	355.098	1000	Extraction blank
SET2-9-5	Campylobacter jejuni/coli	1.86339	11.8031	100	Extraction blank
SET2-9-5	Salmonella	12.7797	22.0574	100	Extraction blank
SET2-9-5	STEC (stx1)	339.994	223.265	1000	Extraction blank
SET2-9-5	STEC (stx2)	56.2175	12.0468	100	Extraction blank
SET2-9-5	EPEC (eae)	92.0868	44.0101	1000	Extraction blank
SET2-9-5	Cryptosporidium	4.05673	4.30025	100	Extraction blank
SET2-9-5	Giardia	15.2775	18.4929	100	Extraction blank
SET2-9-5	Bacteroides	0	0	0	Extraction blank
Potable-1	Campylobacter jejuni/coli	46.1673	860.616	200	Potable water
Potable-1	Salmonella	41.8041	3.65623	200	Potable water
Potable-1	STEC (stx1)	72.4854	382.715	200	Potable water
Potable-1	STEC (stx2)	0	177.394	200	Potable water
Potable-1	EPEC (eae)	0	0	200	Potable water
Potable-1	Cryptosporidium	0	3.5748	200	Potable water
Potable-1	Giardia	462.724	217.77	200	Potable water
Potable-1	Bacteroides	39.5176	66.9695	200	Potable water
Potable-2	Campylobacter jejuni/coli	17.8926	1042.13	200	Potable water
Potable-2	Salmonella	31.9438	4.74865	200	Potable water
Potable-2	STEC (stx1)	0	165.758	200	Potable water
Potable-2	STEC (stx2)	131.136	286.36	200	Potable water
Potable-2	EPEC (eae)	0	147.036	200	Potable water
Potable-2	Cryptosporidium	32.8471	9.38763	200	Potable water
Potable-2	Giardia	780.183	267.418	200	Potable water
Potable-2	Bacteroides	0	89.4794	200	Potable water
Potable-3	Campylobacter jejuni/coli	0	880.145	200	Potable water
Potable-3	Salmonella	27.3894	3.77004	200	Potable water
Potable-3	STEC (stx1)	83.2181	129.663	200	Potable water
Potable-3	STEC (stx2)	0	190.887	200	Potable water
Potable-3	EPEC (eae)	34.7803	182.419	200	Potable water
Potable-3	Cryptosporidium	33.8562	14.2976	200	Potable water
Potable-3	Giardia	972.576	254.18	200	Potable water
Potable-3	Bacteroides	35.9399	92.6479	200	Potable water
Potable-4	Campylobacter jejuni/coli	21.3034	773.084	200	Potable water
Potable-4	Salmonella	21.1031	3.62312	200	Potable water
Potable-4	STEC (stx1)	0	207.679	200	Potable water
Potable-4	STEC (stx2)	135.471	217.369	200	Potable water
Potable-4	EPEC (eae)	0	182.279	200	Potable water
Potable-4	Cryptosporidium	0	6.17462	200	Potable water
Potable-4	Giardia	2101.49	202.968	200	Potable water
Potable-4	Bacteroides	107.329	64.1399	200	Potable water
Potable-5	Campylobacter jejuni/coli	4.7072	1088.16	200	Potable water
Potable-5	Salmonella	0	5.03748	200	Potable water
Potable-5	STEC (stx1)	112.365	185.512	200	Potable water
Potable-5	STEC (stx2)	0	157.342	200	Potable water
Potable-5	EPEC (eae)	0	132.926	200	Potable water
Potable-5	Cryptosporidium	0	6.73777	200	Potable water
Potable-5	Giardia	1145.67	246.414	200	Potable water
Potable-5	Bacteroides	121.917	82.127	200	Potable water
Potable-6	Campylobacter jejuni/coli	5.36243	1362.55	200	Potable water
Potable-6	Salmonella	31.5714	6.84897	200	Potable water
Potable-6	STEC (stx1)	111.39	116.28	200	Potable water
Potable-6	STEC (stx2)	96.6327	170.795	200	Potable water
Potable-6	EPEC (eae)	32.4856	115.07	200	Potable water
Potable-6	Cryptosporidium	50.5978	0	200	Potable water
Potable-6	Giardia	712.803	249.113	200	Potable water
Potable-6	Bacteroides	178.447	119.563	200	Potable water
Potable-7	Campylobacter jejuni/coli	9.76048	924.877	200	Potable water
Potable-7	Salmonella	28.8238	4.0342	200	Potable water
Potable-7	STEC (stx1)	136.749	174.609	200	Potable water
Potable-7	STEC (stx2)	0	207.774	200	Potable water
Potable-7	EPEC (eae)	22.8342	137.477	200	Potable water
Potable-7	Cryptosporidium	66.9983	0	200	Potable water
Potable-7	Giardia	866.691	343.156	200	Potable water
Potable-7	Bacteroides	252.828	121.396	200	Potable water

## Sheet: Table S6 - TAC wastewater
	Wastewater sample 1			Wastewater sample 2			Wastewater sample 3			Wastewater sample 4			Wastewater sample 5			Wastewater sample 6			Wastewater sample 7			Wastewater sample 8
Target	Undiluted	01:10:00	01:20:00	Undiluted	01:10:00	01:20:00	Undiluted	01:10:00	01:20:00	Undiluted	01:10:00	01:20:00	Undiluted	01:10:00	01:20:00	Undiluted	01:10:00	01:20:00	Undiluted	01:10:00	01:20:00	Undiluted	01:10:00	01:20:00
16S rRNA	0	2.14187e+07	1.66286e+07	0	3.76608e+07	4.46605e+07	0	6.93262e+06	2.41804e+07	119923	5.36568e+06	6.13667e+06	0	8.57392e+06	1.84358e+07	0	6.56386e+06	1.11347e+07	0	2.30905e+07	2.14114e+07	0	2.74852e+07	3.10927e+07
Bacteroides	207353	231088	342289	0	1.5284e+06	2.24249e+06	0	131565	194216	2112.92	3614.12	3578.92	0	848.977	1531.72	3774.67	40394.1	34110.3	0	48113.8	37889.3	0	415640	459054
CrAssphage	258965	224642	271968	0	608546	416474	0	112992	170707	10802.4	6243.74	9036.42	0	616.104	1091.27	7453.31	21135.3	19393.9	0	78538.4	56259.4	0	289313	626309
Lachnospiraceae	21400.5	32881.9	22350.7	0	332784	121378	0	17889.7	122558	159.584	46.5131	134.536	0	399.914	364.86	0	73.9463	184.105	0	6421.15	27517.6	0	265487	12303.8
Campylobacter pan	201.185	11568.8	25799.8	0	29635	218498	0	10025.1	35636.3	29.0559	4698.3	3319.27	0	2906.09	1648.79	0	3812.69	16137.8	0	131450	139972	0	32555.5	138002
Entamoeba pan	2297.71	3169.05	1343.26	0	27986.1	29293.6	0	654.711	0	59.9815	0	0	0	186.647	261.714	0	159.164	0	0	66860.1	21111.9	0	39616.2	26269.8
Aeromonas	16410	14715.3	18069.5	0	28877.5	29386.9	0	8276.85	16714.3	2356.17	2409.59	2180.67	0	3784.39	3926.22	0	1967.49	2224.82	0	6733.21	5331.22	0	12506.9	15867.7
Blastocystis	1882.55	1640.87	2463.88	0	12298.8	20988.8	0	1986.81	5694.17	34.5085	75.1291	0	0	312.278	731.465	0	0	0	0	35165.4	89959.9	0	2005.06	5036.4
Shigella flexneri type III restriction enzyme (6)	362.181	1259.01	1588.41	0	2013.8	4998.07	0	2882.56	2139.76	0	0	0	0	0	0	0	0.873083	0	0	0	0	0	2283.14	1215.46
Bacteroides fragilis	733.36	875.114	934.64	0	1281.47	2044.93	0	161.431	188.316	0	0	0	0	0	0	1.14645	0	0	0	0	0	0	581.641	505.389
Yersinia enterocolitica	101.355	176.585	0	0	235.592	282.291	0	3.2927	493.709	267.136	558.347	191.421	0	94.1684	166.286	0	253.972	790.746	0	82.6379	0	0	405.398	1613.71
Giardia	147.118	196.183	140.082	0	502.723	446.578	0	57.256	437.638	6.40348	0	0	0	97.0595	65.1367	0	0	0	0	0	0	0	819.534	987.313
EAEC (aggR)	223.485	153.385	273.115	0	501.906	589.134	0	339.392	552.639	0	0	0	0	0	0	0	0	0	0	0	0	0	409.757	96.564
EPEC (eae)	171.895	133.079	197.638	0	937.87	1045.25	0	181.245	165.99	0	0	0	0	0	0	0	0	0	0	0	0	0	80.5781	0
Adenovirus F	3.35447	356.765	232.421	0	287.668	380.327	0	353.279	494.295	0	32.5463	0	0	20.9852	0	0	0	0	0	0	0	0	174.474	493.176
EAEC (aaiC)	78.8236	141.96	531.362	0	629.875	531.362	0	83.5699	166.349	0	0	0	0	0	0	0	0	0	0	0	0	0	428.079	124.473
ETEC (STh)	49.7028	259.188	60.7385	0	325.654	703.665	0	257.444	289.909	0	0	0	0	0	0	0	0	0	0	0	0	0	96.6205	237.199
EAEC (aatA)	0	118.073	135.02	0	546.227	373.006	0	248.413	562.969	0	0	0	0	0	0	0	0	0	0	0	0	0	94.2349	133.379
Shigella flexneri O-antigen (6)	40.397	36.0307	50.8495	0	684.588	254.607	0	79.7348	46.211	0	0	0	0	0	0	0	0	0	0	0	0	0	0	80.9047
STEC (stx1)	17.0033	0	228.681	0	316.721	333.073	0	0	0	0	0	0	0	0	0	0	0	0	0	0	0	0	0	0
ETEC (LT)	81.8302	24.6173	230.987	0	166.536	99.0618	0	0	107.576	0	0	0	0	0	0	0	0	0	0	0	0	0	157.524	0
EPEC (bfpA)	15.3805	43.3591	0	0	264.368	51.1523	0	149.618	0	0	0	0	0	0	114.994	0	0	0	0	0	0	0	0	0
ETEC (STp)	13.906	80.2501	161.844	0	54.7179	0	0	0	0	0	0	0	0	0	0	0	0	0	0	0	0	0	71.7544	0
STEC (stx2)	38.2545	0	200.318	0	57.3146	0	0	0	0	0	0	0	0	0	0	0	0	0	0	0	0	0	0	0
Cryptosporidium	0	0	0	0	0	32.6873	0	32.4109	55.7994	0	0	26.9365	0	0	0	0	0	0	0	0	0	0	0	0
Entamoeba histolytica	0	0	0	0	0	0	0	4.18814	0	0	0	0	0	0	0	0	0	0	0	0	0	0	76.8325	0
Campylobacter jejuni/coli	4.04108	0	0	0	10.2011	35.1538	0	0	0	0	0	0	0	0	0	0	0	0	0	0	0	0	0	0
Astrovirus	0	0	0	0	0	0	0	0	0	0	0	0	0	0	0	0	0	0	0	0	0	0	0	17.6321
Clostridioides difficile	0	13.2229	0	0	0	0	0	0	0	0	0	0	0	0	0	0	0	0	0	0	0	0	0	0
Norovirus GI	0	0	0	0	0	0	0	0	0	0	0	0	0	0	0	0	8.4458	0	0	4.75177	0	0	0	0
Shigella sonnei	0	0	0	0	0	0	0	0	0	0	0	0	0	0	0	0	0	0	0	0	0	0	6.79952	0
Salmonella enterica	3.16805	0	0	0	0	0	0	0	0	0	0	0	0	0	0	0	0	0	0	0	0	0	0	0
Plesiomonas shigelloides	1.62661	0	0	0	0	0	0	0	0	0	0	0	0	0	0	0	0	0	0	0	0	0	0	0
Rotavirus	0	0	0	0	0	0	0	0	0	0	0	0	0	0	0	0	0	0	0	0	0	0	0	0
Norovirus GII	0	0	0	0	0	0	0	0	0	0	0	0	0	0	0	0	0	0	0	0	0	0	0	0
Sapovirus	0	0	0	0	0	0	0	0	0	0	0	0	0	0	0	0	0	0	0	0	0	0	0	0
18S rRNA	0	0	0	0	0	0	0	0	0	0	0	0	0	0	0	0	0	0	0	0	0	0	0	0
Helicobacter pylori	0	0	0	0	0	0	0	0	0	0	0	0	0	0	0	0	0	0	0	0	0	0	0	0
Shigella/EIEC	0	0	0	0	0	0	0	0	0	0	0	0	0	0	0	0	0	0	0	0	0	0	0	0
Shigella flexneri (non-6)	0	0	0	0	0	0	0	0	0	0	0	0	0	0	0	0	0	0	0	0	0	0	0	0
Salmonella enterica serovar Typhi	0	0	0	0	0	0	0	0	0	0	0	0	0	0	0	0	0	0	0	0	0	0	0	0
Cyclospora cayetanensis	0	0	0	0	0	0	0	0	0	0	0	0	0	0	0	0	0	0	0	0	0	0	0	0
Cystoisospora belli	0	0	0	0	0	0	0	0	0	0	0	0	0	0	0	0	0	0	0	0	0	0	0	0
Ancylostoma duodenale	0	0	0	0	0	0	0	0	0	0	0	0	0	0	0	0	0	0	0	0	0	0	0	0
Ascaris lumbricoides	0	0	0	0	0	0	0	0	0	0	0	0	0	0	0	0	0	0	0	0	0	0	0	0
Necator americanus	0	0	0	0	0	0	0	0	0	0	0	0	0	0	0	0	0	0	0	0	0	0	0	0
Trichuris trichiura	0	0	0	0	0	0	0	0	0	0	0	0	0	0	0	0	0	0	0	0	0	0	0	0
Strongyloides stercoralis	0	0	0	0	0	0	0	0	0	0	0	0	0	0	0	0	0	0	0	0	0	0	0	0

## Sheet: Table S6 - qPCR wastewater
	Assay Characteristics				Wastewater sample 1			Wastewater sample 2			Wastewater sample 3			Wastewater sample 4			Wastewater sample 5			Wastewater sample 6			Wastewater sample 7			Wastewater sample 8			Wastewater sample 9
Target	LLOQ	Amplification Efficiency (E)	R^2	Comment	copies/uL	Std Dev	Comment	copies/uL	Std Dev	Comment	copies/uL	Std Dev	Comment	copies/uL	Std Dev	Comment	copies/uL	Std Dev	Comment	copies/uL	Std Dev	Comment	copies/uL	Std Dev	Comment	copies/uL	Std Dev	Comment	copies/uL	Std Dev	Comment
eae	45.52	1.17	0.9	Failed E and R^2	17.3042	0.794687	inhibited	0	-	inhibited	15.8798	0.745388	inhibited	14.5719	0.596834		15.7412	0.661357		19.6399	1.12988	inhibited	0	0		0	0	inhibited	16.7028	0.75241	inhibited
cadF	42.61	1.04	0.977	Failed R^2	18.5707	3.51979	inhibited	18.2677	0.893984	inhibited	18.9057	1.51625	inhibited	0	0		0	0		0	0	inhibited	0	0		18.6517	3.21864	inhibited	0	0	inhibited
invA	34.66	1.45	0.98	Failed E	16.9485	20.1296	inhibited; <LLOQ	16.7801	8.3409	inhibited; <LLOQ	17.1244	18.2072	inhibited; <LLOQ	0	0	<LLOQ	0	0		0	0	inhibited	0	0		0	0	inhibited	0	0	inhibited
Giardia 18S	35.94	1	0.99		15.8692	0.772331	inhibited	15.9158	0.711818	inhibited	15.6425	0.581285	inhibited	18.8245	1.3188	<LLOQ	19.1478	1.01127	<LLOQ	0	0	inhibited; <LLOQ	19.6779	0.633958	<LLOQ	15.7725	1.20118	inhibited	17.4678	2.34122	inhibited
Cryptosporidium 18S	39.46	1.1	0.994	Failed E	19.6959	0.931407	inhibited; <LLOQ	18.934	0.570364	inhibited	18.4892	1.08837	inhibited	18.7739	5.85667		18.7412	3.89701		0	0	inhibited	0	0		0	0	inhibited	0	0	inhibited
stx-1	39.77	1.07	0.984		17.267	1.99718	inhibited	17.0892	0.619377	inhibited	17.6435	1.66672	inhibited	0	0		0	0		0	0	inhibited	0	0		18.2055	5.02612	inhibited	0	0	inhibited
stx-2	38.37	1.02	0.98		16.2753	1.71449	inhibited	15.6244	3.27816	inhibited	16.9861	1.03513	inhibited	0	0		0	0		0	0	inhibited	0	0		17.4941	0.780191	inhibited	0	0	inhibited
Bacteroides spp.	37.82	1.06	0.99		0	0	inhibited	15.7004	5839.31	inhibited	16.8713	780.625	inhibited	17.1187	3.5049		14.0459	279.169		17.8952	155.795	inhibited; <LLOQ	17.076	0.909483		0	0	inhibited	0	0	inhibited
Acceptance Criteria
R^2	>0.98
LLOQ	Average of triplicates/duplicate below this value
E	0.9-1.1

## Sheet: Table S7 - TAC vs qPCR
DNA barcode	Target name	Sample type	TAC copies per ul	qPCR copies per ul
F-X2-000009	Campylobacter jejuni/coli	Soil	0	0
F-X2-000009	Salmonella	Soil	0	0
F-X2-000009	STEC (stx1)	Soil	0	0
F-X2-000009	STEC (stx2)	Soil	0	0
F-X2-000009	EPEC (eae)	Soil	11.6336	0
F-X2-000009	Cryptosporidium	Soil	0	0
F-X2-000009	Giardia	Soil	0	6.57172
F-X2-000009	Bacteroides	Soil	0	0
F-X2-000018	Campylobacter jejuni/coli	Soil	0	0
F-X2-000018	Salmonella	Soil	0	0
F-X2-000018	STEC (stx1)	Soil	0	0
F-X2-000018	STEC (stx2)	Soil	0	0
F-X2-000018	EPEC (eae)	Soil	0	37.7265
F-X2-000018	Cryptosporidium	Soil	0	0
F-X2-000018	Giardia	Soil	0	12.4697
F-X2-000018	Bacteroides	Soil	0	0
F-X5-000010	Campylobacter jejuni/coli	Animal	0	0
F-X5-000010	Salmonella	Animal	0	0
F-X5-000010	STEC (stx1)	Animal	0	0
F-X5-000010	STEC (stx2)	Animal	0	0
F-X5-000010	EPEC (eae)	Animal	4129.8	30128.5
F-X5-000010	Cryptosporidium	Animal	0	0
F-X5-000010	Giardia	Animal	373.464	53.4789
F-X5-000010	Bacteroides	Animal	0.0716296	0
F-X5-000006	Campylobacter jejuni/coli	Animal	0	0
F-X5-000006	Salmonella	Animal	0	0
F-X5-000006	STEC (stx1)	Animal	0	0
F-X5-000006	STEC (stx2)	Animal	99.2861	15.1151
F-X5-000006	EPEC (eae)	Animal	107437	525654
F-X5-000006	Cryptosporidium	Animal	0	0
F-X5-000006	Giardia	Animal	0	23.5477
F-X5-000006	Bacteroides	Animal	0	0
F-X5-000014	Campylobacter jejuni/coli	Animal	0	22.3563
F-X5-000014	Salmonella	Animal	0	0
F-X5-000014	STEC (stx1)	Animal	0	0
F-X5-000014	STEC (stx2)	Animal	0	0
F-X5-000014	EPEC (eae)	Animal	7.97837	58.7685
F-X5-000014	Cryptosporidium	Animal	0	0
F-X5-000014	Giardia	Animal	16.2116	207.579
F-X5-000014	Bacteroides	Animal	0	0
F-X5-000017	Campylobacter jejuni/coli	Animal	0	0
F-X5-000017	Salmonella	Animal	5.6695	5.74069
F-X5-000017	STEC (stx1)	Animal	0	0
F-X5-000017	STEC (stx2)	Animal	0	0
F-X5-000017	EPEC (eae)	Animal	23715.6	66208.9
F-X5-000017	Cryptosporidium	Animal	0	0
F-X5-000017	Giardia	Animal	0	0
F-X5-000017	Bacteroides	Animal	0	0
F-X2-000017	Campylobacter jejuni/coli	Soil	0	0
F-X2-000017	Salmonella	Soil	0	0
F-X2-000017	STEC (stx1)	Soil	0	0
F-X2-000017	STEC (stx2)	Soil	0	0
F-X2-000017	EPEC (eae)	Soil	14.1472	40.4493
F-X2-000017	Cryptosporidium	Soil	0	0
F-X2-000017	Giardia	Soil	0	39.3241
F-X2-000017	Bacteroides	Soil	0	0
F-X2-000010	Campylobacter jejuni/coli	Soil	0	0
F-X2-000010	Salmonella	Soil	0	0
F-X2-000010	STEC (stx1)	Soil	0	4666.23
F-X2-000010	STEC (stx2)	Soil	0	0
F-X2-000010	EPEC (eae)	Soil	7.0988	62.3065
F-X2-000010	Cryptosporidium	Soil	0	0
F-X2-000010	Giardia	Soil	0	127.783
F-X2-000010	Bacteroides	Soil	0	0
F-X5-000007	Campylobacter jejuni/coli	Animal	0	0
F-X5-000007	Salmonella	Animal	0	0
F-X5-000007	STEC (stx1)	Animal	0	0
F-X5-000007	STEC (stx2)	Animal	0	0
F-X5-000007	EPEC (eae)	Animal	180.436	1208.03
F-X5-000007	Cryptosporidium	Animal	0	0
F-X5-000007	Giardia	Animal	0	0
F-X5-000007	Bacteroides	Animal	17.9376	0
F-X5-000012	Campylobacter jejuni/coli	Animal	11.9013	23.7669
F-X5-000012	Salmonella	Animal	0	0
F-X5-000012	STEC (stx1)	Animal	0	0
F-X5-000012	STEC (stx2)	Animal	0	0
F-X5-000012	EPEC (eae)	Animal	1425.16	11887.5
F-X5-000012	Cryptosporidium	Animal	0	0
F-X5-000012	Giardia	Animal	0	26.263
F-X5-000012	Bacteroides	Animal	0	0
F-X2-000006	Campylobacter jejuni/coli	Soil	0	0
F-X2-000006	Salmonella	Soil	0	0
F-X2-000006	STEC (stx1)	Soil	0	0
F-X2-000006	STEC (stx2)	Soil	0	0
F-X2-000006	EPEC (eae)	Soil	0	0
F-X2-000006	Cryptosporidium	Soil	43.7587	0
F-X2-000006	Giardia	Soil	0	22.0295
F-X2-000006	Bacteroides	Soil	0	0
F-X5-000002	Campylobacter jejuni/coli	Animal	0	0
F-X5-000002	Salmonella	Animal	0	0
F-X5-000002	STEC (stx1)	Animal	0	0
F-X5-000002	STEC (stx2)	Animal	0	0
F-X5-000002	EPEC (eae)	Animal	466.204	2731.13
F-X5-000002	Cryptosporidium	Animal	0	9.33892
F-X5-000002	Giardia	Animal	0	47.031
F-X5-000002	Bacteroides	Animal	0	0
F-X2-000019	Campylobacter jejuni/coli	Soil	0	0
F-X2-000019	Salmonella	Soil	0	0
F-X2-000019	STEC (stx1)	Soil	0	0
F-X2-000019	STEC (stx2)	Soil	0	0
F-X2-000019	EPEC (eae)	Soil	0	71.9185
F-X2-000019	Cryptosporidium	Soil	0	0
F-X2-000019	Giardia	Soil	0	26.1853
F-X2-000019	Bacteroides	Soil	0	0
F-X5-000009	Campylobacter jejuni/coli	Animal	0	0
F-X5-000009	Salmonella	Animal	0	0
F-X5-000009	STEC (stx1)	Animal	0	4019.49
F-X5-000009	STEC (stx2)	Animal	0	0
F-X5-000009	EPEC (eae)	Animal	116.806	1105.72
F-X5-000009	Cryptosporidium	Animal	0	0
F-X5-000009	Giardia	Animal	2898.57	250.725
F-X5-000009	Bacteroides	Animal	0	0
F-X2-000002	Campylobacter jejuni/coli	Soil	0	0
F-X2-000002	Salmonella	Soil	0	0
F-X2-000002	STEC (stx1)	Soil	0	0
F-X2-000002	STEC (stx2)	Soil	0	0
F-X2-000002	EPEC (eae)	Soil	0	0
F-X2-000002	Cryptosporidium	Soil	0	0
F-X2-000002	Giardia	Soil	0	14.899
F-X2-000002	Bacteroides	Soil	0	0
F-X5-000018	Campylobacter jejuni/coli	Animal	0	0
F-X5-000018	Salmonella	Animal	0	0
F-X5-000018	STEC (stx1)	Animal	0	5.99519e+07
F-X5-000018	STEC (stx2)	Animal	0	0
F-X5-000018	Cryptosporidium	Animal	0	0
F-X5-000018	Giardia	Animal	0	0
F-X5-000018	Bacteroides	Animal	6769.25	105
F-X2-000022	Campylobacter jejuni/coli	Soil	0	0
F-X2-000022	Salmonella	Soil	0	0
F-X2-000022	STEC (stx1)	Soil	0	0
F-X2-000022	STEC (stx2)	Soil	0	0
F-X2-000022	EPEC (eae)	Soil	0	3274.27
F-X2-000022	Cryptosporidium	Soil	0	0
F-X2-000022	Giardia	Soil	0	12.5052
F-X2-000022	Bacteroides	Soil	0	0
F-X5-000005	Campylobacter jejuni/coli	Animal	0	0
F-X5-000005	Salmonella	Animal	0	0
F-X5-000005	STEC (stx1)	Animal	50.4722	86.905
F-X5-000005	STEC (stx2)	Animal	10438.5	4314.73
F-X5-000005	EPEC (eae)	Animal	4124.53	23437.1
F-X5-000005	Cryptosporidium	Animal	0	17.5884
F-X5-000005	Giardia	Animal	93.0019	99.4497
F-X5-000005	Bacteroides	Animal	21.1562	0
F-X2-000011	Campylobacter jejuni/coli	Soil	0	0
F-X2-000011	Salmonella	Soil	0	0
F-X2-000011	STEC (stx1)	Soil	0	0
F-X2-000011	STEC (stx2)	Soil	0	0
F-X2-000011	EPEC (eae)	Soil	0	223.458
F-X2-000011	Cryptosporidium	Soil	3.4728	0
F-X2-000011	Giardia	Soil	0	0
F-X2-000011	Bacteroides	Soil	0	0
F-X5-000008	Campylobacter jejuni/coli	Animal	0	0
F-X5-000008	Salmonella	Animal	0	0
F-X5-000008	STEC (stx1)	Animal	0	81256.1
F-X5-000008	STEC (stx2)	Animal	1547.42	83408
F-X5-000008	EPEC (eae)	Animal	92.2882	700.891
F-X5-000008	Cryptosporidium	Animal	126.283	51.6456
F-X5-000008	Giardia	Animal	73.5559	128.888
F-X5-000008	Bacteroides	Animal	0	0
F-X2-000016	Campylobacter jejuni/coli	Soil	0	0
F-X2-000016	Salmonella	Soil	0	0
F-X2-000016	STEC (stx1)	Soil	0	0
F-X2-000016	STEC (stx2)	Soil	0	0
F-X2-000016	EPEC (eae)	Soil	0	48.4812
F-X2-000016	Cryptosporidium	Soil	0	0
F-X2-000016	Giardia	Soil	0	0
F-X2-000016	Bacteroides	Soil	0	0
F-X5-000001	Campylobacter jejuni/coli	Animal	69.6968	67.4185
F-X5-000001	Salmonella	Animal	0	0
F-X5-000001	STEC (stx1)	Animal	0	0
F-X5-000001	STEC (stx2)	Animal	0	0
F-X5-000001	EPEC (eae)	Animal	0	26.4355
F-X5-000001	Cryptosporidium	Animal	0	0
F-X5-000001	Giardia	Animal	25.288	88.059
F-X5-000001	Bacteroides	Animal	0	0
F-X2-000005	Campylobacter jejuni/coli	Soil	0	0
F-X2-000005	Salmonella	Soil	0	0
F-X2-000005	STEC (stx1)	Soil	0	0
F-X2-000005	STEC (stx2)	Soil	0	0
F-X2-000005	EPEC (eae)	Soil	0	0
F-X2-000005	Cryptosporidium	Soil	0	0
F-X2-000005	Giardia	Soil	0	9.2285
F-X2-000005	Bacteroides	Soil	0	0
F-X5-000019	Campylobacter jejuni/coli	Animal	442.396	651.479
F-X5-000019	Salmonella	Animal	63.6127	91.9511
F-X5-000019	STEC (stx1)	Animal	0	0
F-X5-000019	STEC (stx2)	Animal	98.6742	7.22517
F-X5-000019	EPEC (eae)	Animal	5946.83	30646.9
F-X5-000019	Cryptosporidium	Animal	0	0
F-X5-000019	Giardia	Animal	16.8305	33.9604
F-X5-000019	Bacteroides	Animal	0.40494	0
F-X2-000004	Campylobacter jejuni/coli	Soil	0	0
F-X2-000004	Salmonella	Soil	0	0
F-X2-000004	STEC (stx1)	Soil	0	0
F-X2-000004	STEC (stx2)	Soil	0	0
F-X2-000004	EPEC (eae)	Soil	0	0
F-X2-000004	Cryptosporidium	Soil	0	0
F-X2-000004	Giardia	Soil	0	11.1404
F-X2-000004	Bacteroides	Soil	0	0
F-X2-000001	Campylobacter jejuni/coli	Soil	0	0
F-X2-000001	Salmonella	Soil	0	0
F-X2-000001	STEC (stx1)	Soil	0	0
F-X2-000001	STEC (stx2)	Soil	0	0
F-X2-000001	EPEC (eae)	Soil	0	0
F-X2-000001	Cryptosporidium	Soil	0	0
F-X2-000001	Giardia	Soil	0	51.3651
F-X2-000001	Bacteroides	Soil	0	0
F-X2-000012	Campylobacter jejuni/coli	Soil	0	0
F-X2-000012	Salmonella	Soil	0	0
F-X2-000012	STEC (stx1)	Soil	0	0
F-X2-000012	STEC (stx2)	Soil	0	0
F-X2-000012	EPEC (eae)	Soil	0	0
F-X2-000012	Cryptosporidium	Soil	0	0
F-X2-000012	Giardia	Soil	0	0
F-X2-000012	Bacteroides	Soil	0	0
F-X2-000007	Campylobacter jejuni/coli	Soil	0	0
F-X2-000007	Salmonella	Soil	0	0
F-X2-000007	STEC (stx1)	Soil	0	0
F-X2-000007	STEC (stx2)	Soil	0	0
F-X2-000007	EPEC (eae)	Soil	0	0
F-X2-000007	Cryptosporidium	Soil	0	0
F-X2-000007	Giardia	Soil	0	8.78592
F-X2-000007	Bacteroides	Soil	0	0
F-X2-000003	Campylobacter jejuni/coli	Soil	0	0
F-X2-000003	Salmonella	Soil	0	0
F-X2-000003	STEC (stx1)	Soil	0	0
F-X2-000003	STEC (stx2)	Soil	0	0
F-X2-000003	EPEC (eae)	Soil	0	0
F-X2-000003	Cryptosporidium	Soil	0	0
F-X2-000003	Giardia	Soil	0	28.1102
F-X2-000003	Bacteroides	Soil	0	0
F-X2-000020	Campylobacter jejuni/coli	Soil	0	0
F-X2-000020	Salmonella	Soil	0	0
F-X2-000020	STEC (stx1)	Soil	0	0
F-X2-000020	STEC (stx2)	Soil	0	0
F-X2-000020	EPEC (eae)	Soil	0	0
F-X2-000020	Cryptosporidium	Soil	0	0
F-X2-000020	Giardia	Soil	0	87.8883
F-X2-000020	Bacteroides	Soil	0	0
F-X2-000008	Campylobacter jejuni/coli	Soil	0	0
F-X2-000008	Salmonella	Soil	0	0
F-X2-000008	STEC (stx1)	Soil	0	0
F-X2-000008	STEC (stx2)	Soil	0	0
F-X2-000008	EPEC (eae)	Soil	0	0
F-X2-000008	Cryptosporidium	Soil	0	0
F-X2-000008	Giardia	Soil	0	0
F-X2-000008	Bacteroides	Soil	0	0
F-X5-000003	Campylobacter jejuni/coli	Animal	0	0
F-X5-000003	Salmonella	Animal	0	0
F-X5-000003	STEC (stx1)	Animal	0	0
F-X5-000003	STEC (stx2)	Animal	0	0
F-X5-000003	EPEC (eae)	Animal	217174	889232
F-X5-000003	Cryptosporidium	Animal	0	0
F-X5-000003	Giardia	Animal	45.3345	159.228
F-X5-000003	Bacteroides	Animal	0	0
F-X5-000011	Campylobacter jejuni/coli	Animal	0	0
F-X5-000011	Salmonella	Animal	0	0
F-X5-000011	STEC (stx1)	Animal	0	0
F-X5-000011	STEC (stx2)	Animal	0	0
F-X5-000011	EPEC (eae)	Animal	3073.51	15351.8
F-X5-000011	Cryptosporidium	Animal	0	0
F-X5-000011	Giardia	Animal	137.958	144.149
F-X5-000011	Bacteroides	Animal	9.76867	2.5
F-X2-000014	Campylobacter jejuni/coli	Soil	0	0
F-X2-000014	Salmonella	Soil	0	0
F-X2-000014	STEC (stx1)	Soil	0	0
F-X2-000014	STEC (stx2)	Soil	0	0
F-X2-000014	EPEC (eae)	Soil	0	55.6403
F-X2-000014	Cryptosporidium	Soil	0	0
F-X2-000014	Giardia	Soil	0	12.2152
F-X2-000014	Bacteroides	Soil	0	0
F-X2-000013	Campylobacter jejuni/coli	Soil	0	0
F-X2-000013	Salmonella	Soil	0	0
F-X2-000013	STEC (stx1)	Soil	0	0
F-X2-000013	STEC (stx2)	Soil	0	0
F-X2-000013	EPEC (eae)	Soil	17.5238	0
F-X2-000013	Cryptosporidium	Soil	0	0
F-X2-000013	Giardia	Soil	0	11.6251
F-X2-000013	Bacteroides	Soil	0	0
F-X2-000023	Campylobacter jejuni/coli	Soil	0	0
F-X2-000023	Salmonella	Soil	0	0
F-X2-000023	STEC (stx1)	Soil	0	0
F-X2-000023	STEC (stx2)	Soil	0	0
F-X2-000023	EPEC (eae)	Soil	0	0
F-X2-000023	Cryptosporidium	Soil	0	0
F-X2-000023	Giardia	Soil	0	10.7265
F-X2-000023	Bacteroides	Soil	0	0
F-X2-000015	Campylobacter jejuni/coli	Soil	0	0
F-X2-000015	Salmonella	Soil	0	0
F-X2-000015	STEC (stx1)	Soil	0	0
F-X2-000015	STEC (stx2)	Soil	0	0
F-X2-000015	EPEC (eae)	Soil	0	23.3203
F-X2-000015	Cryptosporidium	Soil	0	0
F-X2-000015	Giardia	Soil	0	15.1619
F-X2-000015	Bacteroides	Soil	0	0
F-X5-000004	Campylobacter jejuni/coli	Animal	0	0
F-X5-000004	Salmonella	Animal	0	0
F-X5-000004	STEC (stx1)	Animal	80.5827	1985.44
F-X5-000004	STEC (stx2)	Animal	151	7862.42
F-X5-000004	EPEC (eae)	Animal	425.206	2960.04
F-X5-000004	Cryptosporidium	Animal	8.26364	30.9072
F-X5-000004	Giardia	Animal	135.561	271.279
F-X5-000004	Bacteroides	Animal	0	0
F-X2-000021	Campylobacter jejuni/coli	Soil	0	0
F-X2-000021	Salmonella	Soil	0	0
F-X2-000021	STEC (stx1)	Soil	0	0
F-X2-000021	STEC (stx2)	Soil	0	0
F-X2-000021	EPEC (eae)	Soil	0	0
F-X2-000021	Cryptosporidium	Soil	0	0
F-X2-000021	Giardia	Soil	0	123.225
F-X2-000021	Bacteroides	Soil	0	0
F-X5-000013	Campylobacter jejuni/coli	Animal	99.6494	154.364
F-X5-000013	Salmonella	Animal	0	0
F-X5-000013	STEC (stx1)	Animal	0	0
F-X5-000013	STEC (stx2)	Animal	0	1.14112
F-X5-000013	EPEC (eae)	Animal	1579.57	11191.7
F-X5-000013	Cryptosporidium	Animal	0	0
F-X5-000013	Giardia	Animal	0	46.5316
F-X5-000013	Bacteroides	Animal	0	0
F-X2-000024	Campylobacter jejuni/coli	Soil	0	0
F-X2-000024	Salmonella	Soil	0	0
F-X2-000024	STEC (stx1)	Soil	0	0
F-X2-000024	STEC (stx2)	Soil	0	0
F-X2-000024	EPEC (eae)	Soil	0	46.4457
F-X2-000024	Cryptosporidium	Soil	0	0
F-X2-000024	Giardia	Soil	0	13.2125
F-X2-000024	Bacteroides	Soil	0	0
F-X1-000046	Campylobacter jejuni/coli	Faecal	0	0
F-X1-000046	Salmonella	Faecal	0	0
F-X1-000046	STEC (stx1)	Faecal	0	0
F-X1-000046	STEC (stx2)	Faecal	0	0
F-X1-000046	EPEC (eae)	Faecal	0	0
F-X1-000046	Cryptosporidium	Faecal	0	0
F-X1-000046	Giardia	Faecal	887997	1.56807e+06
F-X1-000046	Bacteroides	Faecal	7382.96	4022.49
F-X1-000023	Campylobacter jejuni/coli	Faecal	0	0
F-X1-000023	Salmonella	Faecal	0	0
F-X1-000023	STEC (stx1)	Faecal	0	0
F-X1-000023	STEC (stx2)	Faecal	0	0
F-X1-000023	EPEC (eae)	Faecal	4535.89	3044.57
F-X1-000023	Cryptosporidium	Faecal	0	0
F-X1-000023	Giardia	Faecal	2345.97	72.2301
F-X1-000023	Bacteroides	Faecal	1.27247	0
F-X1-000022	Campylobacter jejuni/coli	Faecal	0	0
F-X1-000022	Salmonella	Faecal	0	0
F-X1-000022	STEC (stx1)	Faecal	0	0
F-X1-000022	STEC (stx2)	Faecal	0	0
F-X1-000022	EPEC (eae)	Faecal	4159.82	3260.38
F-X1-000022	Cryptosporidium	Faecal	0	0
F-X1-000022	Giardia	Faecal	7499.13	724.612
F-X1-000022	Bacteroides	Faecal	11420.6	4008.15
F-X1-000049	Campylobacter jejuni/coli	Faecal	0	0
F-X1-000049	Salmonella	Faecal	0	0
F-X1-000049	STEC (stx1)	Faecal	0	0
F-X1-000049	STEC (stx2)	Faecal	0	0
F-X1-000049	EPEC (eae)	Faecal	979046	554311
F-X1-000049	Cryptosporidium	Faecal	0	0
F-X1-000049	Giardia	Faecal	0	0
F-X1-000049	Bacteroides	Faecal	0	0
F-X1-000008	Campylobacter jejuni/coli	Faecal	0	0
F-X1-000008	Salmonella	Faecal	0	0
F-X1-000008	STEC (stx1)	Faecal	0	0
F-X1-000008	STEC (stx2)	Faecal	0	0
F-X1-000008	EPEC (eae)	Faecal	0	0
F-X1-000008	Cryptosporidium	Faecal	0	0
F-X1-000008	Giardia	Faecal	156.346	373.129
F-X1-000008	Bacteroides	Faecal	0.248244	0
F-X1-000024	Campylobacter jejuni/coli	Faecal	18.7667	40.3088
F-X1-000024	Salmonella	Faecal	0	0
F-X1-000024	STEC (stx1)	Faecal	0	0
F-X1-000024	STEC (stx2)	Faecal	0	0
F-X1-000024	EPEC (eae)	Faecal	0	0
F-X1-000024	Cryptosporidium	Faecal	0	0
F-X1-000024	Giardia	Faecal	0	0
F-X1-000024	Bacteroides	Faecal	0	0
F-X1-000019	Campylobacter jejuni/coli	Faecal	0	0
F-X1-000019	Salmonella	Faecal	0	0
F-X1-000019	STEC (stx1)	Faecal	0	0
F-X1-000019	STEC (stx2)	Faecal	0	0
F-X1-000019	EPEC (eae)	Faecal	0	0
F-X1-000019	Cryptosporidium	Faecal	0	0
F-X1-000019	Giardia	Faecal	0	0
F-X1-000019	Bacteroides	Faecal	2.15576e+06	309497
F-X1-000034	Campylobacter jejuni/coli	Faecal	0	0
F-X1-000034	Salmonella	Faecal	0	0
F-X1-000034	STEC (stx1)	Faecal	0	0
F-X1-000034	STEC (stx2)	Faecal	0	0
F-X1-000034	EPEC (eae)	Faecal	0	0
F-X1-000034	Cryptosporidium	Faecal	0	0
F-X1-000034	Giardia	Faecal	0	8.929
F-X1-000034	Bacteroides	Faecal	68.5863	0
F-X1-000026	Campylobacter jejuni/coli	Faecal	0	0
F-X1-000026	Salmonella	Faecal	0	0
F-X1-000026	STEC (stx1)	Faecal	0	0
F-X1-000026	STEC (stx2)	Faecal	0	0
F-X1-000026	EPEC (eae)	Faecal	231.849	209.956
F-X1-000026	Cryptosporidium	Faecal	0	0
F-X1-000026	Giardia	Faecal	0	0
F-X1-000026	Bacteroides	Faecal	0	0
F-X1-000025	Campylobacter jejuni/coli	Faecal	0	0
F-X1-000025	Salmonella	Faecal	0	0
F-X1-000025	STEC (stx1)	Faecal	0	0
F-X1-000025	STEC (stx2)	Faecal	0	0
F-X1-000025	EPEC (eae)	Faecal	0	0
F-X1-000025	Cryptosporidium	Faecal	0	0
F-X1-000025	Giardia	Faecal	0	0
F-X1-000025	Bacteroides	Faecal	0	0
F-X1-000030	Campylobacter jejuni/coli	Faecal	0	0
F-X1-000030	Salmonella	Faecal	0	0
F-X1-000030	STEC (stx1)	Faecal	0	0
F-X1-000030	STEC (stx2)	Faecal	0	0
F-X1-000030	EPEC (eae)	Faecal	30731.5	20048.4
F-X1-000030	Cryptosporidium	Faecal	0	0
F-X1-000030	Giardia	Faecal	0	0
F-X1-000030	Bacteroides	Faecal	0	0
F-X1-000017	Campylobacter jejuni/coli	Faecal	0	0
F-X1-000017	Salmonella	Faecal	77.9548	23.571
F-X1-000017	STEC (stx1)	Faecal	0	0
F-X1-000017	STEC (stx2)	Faecal	0	0
F-X1-000017	EPEC (eae)	Faecal	0	0
F-X1-000017	Cryptosporidium	Faecal	0	0
F-X1-000017	Giardia	Faecal	0	0
F-X1-000017	Bacteroides	Faecal	0	0
F-X1-000052	Campylobacter jejuni/coli	Faecal	0	0
F-X1-000052	Salmonella	Faecal	0	0
F-X1-000052	STEC (stx1)	Faecal	0	0
F-X1-000052	STEC (stx2)	Faecal	0	0
F-X1-000052	EPEC (eae)	Faecal	0	0
F-X1-000052	Cryptosporidium	Faecal	0	0
F-X1-000052	Giardia	Faecal	0	0
F-X1-000052	Bacteroides	Faecal	0	0
F-X1-000012	Campylobacter jejuni/coli	Faecal	0	0
F-X1-000012	Salmonella	Faecal	0	0
F-X1-000012	STEC (stx1)	Faecal	0	0
F-X1-000012	STEC (stx2)	Faecal	0	0
F-X1-000012	EPEC (eae)	Faecal	965.958	1240.95
F-X1-000012	Cryptosporidium	Faecal	0	0
F-X1-000012	Giardia	Faecal	0	0
F-X1-000012	Bacteroides	Faecal	1.28635	0
F-X1-000043	Campylobacter jejuni/coli	Faecal	0	0
F-X1-000043	Salmonella	Faecal	0	0
F-X1-000043	STEC (stx1)	Faecal	0	0
F-X1-000043	STEC (stx2)	Faecal	0	0
F-X1-000043	EPEC (eae)	Faecal	0	0
F-X1-000043	Cryptosporidium	Faecal	0	0
F-X1-000043	Giardia	Faecal	0	0
F-X1-000043	Bacteroides	Faecal	1.48012	0
F-X1-000010	Campylobacter jejuni/coli	Faecal	0	0
F-X1-000010	Salmonella	Faecal	0	0
F-X1-000010	STEC (stx1)	Faecal	0	0
F-X1-000010	STEC (stx2)	Faecal	0	0
F-X1-000010	EPEC (eae)	Faecal	0	0
F-X1-000010	Cryptosporidium	Faecal	0	0
F-X1-000010	Giardia	Faecal	5828.07	1093.27
F-X1-000010	Bacteroides	Faecal	0	0
F-X1-000029	Campylobacter jejuni/coli	Faecal	0	0
F-X1-000029	Salmonella	Faecal	0	0
F-X1-000029	STEC (stx1)	Faecal	0	0
F-X1-000029	STEC (stx2)	Faecal	0	0
F-X1-000029	EPEC (eae)	Faecal	8.01014e+06	4.52422e+06
F-X1-000029	Cryptosporidium	Faecal	0	0
F-X1-000029	Giardia	Faecal	0	7.74563
F-X1-000029	Bacteroides	Faecal	0	0
F-X1-000035	Campylobacter jejuni/coli	Faecal	0	0
F-X1-000035	Salmonella	Faecal	0	0
F-X1-000035	STEC (stx1)	Faecal	0	0
F-X1-000035	STEC (stx2)	Faecal	0	0
F-X1-000035	EPEC (eae)	Faecal	59.5794	32.5905
F-X1-000035	Cryptosporidium	Faecal	0	0
F-X1-000035	Giardia	Faecal	0	0
F-X1-000035	Bacteroides	Faecal	0	0
F-X1-000001	Campylobacter jejuni/coli	Faecal	0	0
F-X1-000001	Salmonella	Faecal	0	0
F-X1-000001	STEC (stx1)	Faecal	0	0
F-X1-000001	STEC (stx2)	Faecal	0	0
F-X1-000001	EPEC (eae)	Faecal	6022.86	6983.01
F-X1-000001	Cryptosporidium	Faecal	0	0
F-X1-000001	Giardia	Faecal	0	0
F-X1-000001	Bacteroides	Faecal	6.6495	0
F-X1-000020	Campylobacter jejuni/coli	Faecal	0	0
F-X1-000020	Salmonella	Faecal	0	0
F-X1-000020	STEC (stx1)	Faecal	0	0
F-X1-000020	STEC (stx2)	Faecal	0	0
F-X1-000020	EPEC (eae)	Faecal	849.247	1279.93
F-X1-000020	Cryptosporidium	Faecal	0	0
F-X1-000020	Giardia	Faecal	210336	172020
F-X1-000020	Bacteroides	Faecal	5.77726	0
F-X1-000044	Campylobacter jejuni/coli	Faecal	0	0
F-X1-000044	Salmonella	Faecal	0	13.392
F-X1-000044	STEC (stx1)	Faecal	0	0
F-X1-000044	STEC (stx2)	Faecal	0	0
F-X1-000044	EPEC (eae)	Faecal	1.84017e+07	1.32072e+07
F-X1-000044	Cryptosporidium	Faecal	0	0
F-X1-000044	Giardia	Faecal	0	0
F-X1-000044	Bacteroides	Faecal	3.34538	0
F-X1-000036	Campylobacter jejuni/coli	Faecal	0	0
F-X1-000036	Salmonella	Faecal	0	0
F-X1-000036	STEC (stx1)	Faecal	0	0
F-X1-000036	STEC (stx2)	Faecal	0	0
F-X1-000036	EPEC (eae)	Faecal	218.542	249.588
F-X1-000036	Cryptosporidium	Faecal	0	0
F-X1-000036	Giardia	Faecal	0	0
F-X1-000036	Bacteroides	Faecal	0	0
F-X1-000038	Campylobacter jejuni/coli	Faecal	0	0
F-X1-000038	Salmonella	Faecal	0	0
F-X1-000038	STEC (stx1)	Faecal	0	0
F-X1-000038	STEC (stx2)	Faecal	0	0
F-X1-000038	EPEC (eae)	Faecal	0	0
F-X1-000038	Cryptosporidium	Faecal	0	0
F-X1-000038	Giardia	Faecal	0	0
F-X1-000038	Bacteroides	Faecal	1.98735e+06	459379
F-X1-000028	Campylobacter jejuni/coli	Faecal	0	0
F-X1-000028	Salmonella	Faecal	0	0
F-X1-000028	STEC (stx1)	Faecal	0	0
F-X1-000028	STEC (stx2)	Faecal	0	0
F-X1-000028	EPEC (eae)	Faecal	0	0
F-X1-000028	Cryptosporidium	Faecal	0	0
F-X1-000028	Giardia	Faecal	0	0
F-X1-000028	Bacteroides	Faecal	9.59884	0
F-X1-000055	Campylobacter jejuni/coli	Faecal	0	0
F-X1-000055	Salmonella	Faecal	0	0
F-X1-000055	STEC (stx1)	Faecal	0	0
F-X1-000055	STEC (stx2)	Faecal	0	0
F-X1-000055	EPEC (eae)	Faecal	0	53.5761
F-X1-000055	Cryptosporidium	Faecal	0	0
F-X1-000055	Giardia	Faecal	0	27.047
F-X1-000055	Bacteroides	Faecal	0	0
F-X1-000003	Campylobacter jejuni/coli	Faecal	0	0
F-X1-000003	Salmonella	Faecal	0	0
F-X1-000003	STEC (stx1)	Faecal	0	0
F-X1-000003	STEC (stx2)	Faecal	0	0
F-X1-000003	EPEC (eae)	Faecal	63.8755	165.765
F-X1-000003	Cryptosporidium	Faecal	0	0
F-X1-000003	Giardia	Faecal	0	0
F-X1-000003	Bacteroides	Faecal	7.06301	28.0136
F-X1-000047	Campylobacter jejuni/coli	Faecal	0	0
F-X1-000047	Salmonella	Faecal	0	0
F-X1-000047	STEC (stx1)	Faecal	0	0
F-X1-000047	STEC (stx2)	Faecal	0	0
F-X1-000047	EPEC (eae)	Faecal	2897.32	1478.17
F-X1-000047	Cryptosporidium	Faecal	0	0
F-X1-000047	Giardia	Faecal	0	26.6251
F-X1-000047	Bacteroides	Faecal	0	0
F-X1-000057	Campylobacter jejuni/coli	Faecal	0	0
F-X1-000057	Salmonella	Faecal	0	0
F-X1-000057	STEC (stx1)	Faecal	0	0
F-X1-000057	STEC (stx2)	Faecal	0	0
F-X1-000057	EPEC (eae)	Faecal	0	0
F-X1-000057	Cryptosporidium	Faecal	0	0
F-X1-000057	Giardia	Faecal	0	0
F-X1-000057	Bacteroides	Faecal	0	0
F-X1-000004	Campylobacter jejuni/coli	Faecal	0	0
F-X1-000004	Salmonella	Faecal	0	0
F-X1-000004	STEC (stx1)	Faecal	0	0
F-X1-000004	STEC (stx2)	Faecal	0	0
F-X1-000004	EPEC (eae)	Faecal	61.2802	110.964
F-X1-000004	Cryptosporidium	Faecal	0	0
F-X1-000004	Giardia	Faecal	0	0
F-X1-000004	Bacteroides	Faecal	22.765	9.97549
F-X1-000016	Campylobacter jejuni/coli	Faecal	0	0
F-X1-000016	Salmonella	Faecal	0	0
F-X1-000016	STEC (stx1)	Faecal	0	0
F-X1-000016	STEC (stx2)	Faecal	0	0
F-X1-000016	EPEC (eae)	Faecal	64.4196	17.7524
F-X1-000016	Cryptosporidium	Faecal	0	0
F-X1-000016	Giardia	Faecal	3.36481e+06	1.35497e+06
F-X1-000016	Bacteroides	Faecal	3.43733	3.31547
F-X1-000009	Campylobacter jejuni/coli	Faecal	0	0
F-X1-000009	Salmonella	Faecal	0	0
F-X1-000009	STEC (stx1)	Faecal	0	0
F-X1-000009	STEC (stx2)	Faecal	0	0
F-X1-000009	EPEC (eae)	Faecal	0	0
F-X1-000009	Cryptosporidium	Faecal	0	0
F-X1-000009	Giardia	Faecal	0	0
F-X1-000009	Bacteroides	Faecal	0	0
F-X1-000048	Campylobacter jejuni/coli	Faecal	0	0
F-X1-000048	Salmonella	Faecal	0	0
F-X1-000048	STEC (stx1)	Faecal	0	0
F-X1-000048	STEC (stx2)	Faecal	0	0
F-X1-000048	EPEC (eae)	Faecal	0	0
F-X1-000048	Cryptosporidium	Faecal	0	0
F-X1-000048	Giardia	Faecal	36.4724	24.5253
F-X1-000048	Bacteroides	Faecal	7.07259	0
F-X1-000006	Campylobacter jejuni/coli	Faecal	0	0
F-X1-000006	Salmonella	Faecal	0	0
F-X1-000006	STEC (stx1)	Faecal	0	0
F-X1-000006	STEC (stx2)	Faecal	0	0
F-X1-000006	EPEC (eae)	Faecal	55.2972	0
F-X1-000006	Cryptosporidium	Faecal	0	0
F-X1-000006	Giardia	Faecal	53284.1	3475.93
F-X1-000006	Bacteroides	Faecal	0	0
F-X1-000045	Campylobacter jejuni/coli	Faecal	0	0
F-X1-000045	Salmonella	Faecal	0	0
F-X1-000045	STEC (stx1)	Faecal	0	0
F-X1-000045	STEC (stx2)	Faecal	0	0
F-X1-000045	EPEC (eae)	Faecal	46.1492	169.516
F-X1-000045	Cryptosporidium	Faecal	0	0
F-X1-000045	Giardia	Faecal	524.98	684.867
F-X1-000045	Bacteroides	Faecal	0	0
F-X1-000058	Campylobacter jejuni/coli	Faecal	0	0
F-X1-000058	Salmonella	Faecal	0	0
F-X1-000058	STEC (stx1)	Faecal	0	0
F-X1-000058	STEC (stx2)	Faecal	0	0
F-X1-000058	EPEC (eae)	Faecal	57.3177	44.5733
F-X1-000058	Cryptosporidium	Faecal	0	0
F-X1-000058	Giardia	Faecal	215.347	29.636
F-X1-000058	Bacteroides	Faecal	1.3325	7.58454
F-X1-000021	Campylobacter jejuni/coli	Faecal	0	0
F-X1-000021	Salmonella	Faecal	0	0
F-X1-000021	STEC (stx1)	Faecal	1325.95	1531.5
F-X1-000021	STEC (stx2)	Faecal	0	0
F-X1-000021	EPEC (eae)	Faecal	0	0
F-X1-000021	Cryptosporidium	Faecal	0	0
F-X1-000021	Giardia	Faecal	271924	299688
F-X1-000021	Bacteroides	Faecal	0	0
F-X1-000053	Campylobacter jejuni/coli	Faecal	0	0
F-X1-000053	Salmonella	Faecal	0	0
F-X1-000053	STEC (stx1)	Faecal	0	0
F-X1-000053	STEC (stx2)	Faecal	0	0
F-X1-000053	EPEC (eae)	Faecal	58.0891	763.176
F-X1-000053	Cryptosporidium	Faecal	0	0
F-X1-000053	Giardia	Faecal	0	0
F-X1-000053	Bacteroides	Faecal	0	0
F-X1-000015	Campylobacter jejuni/coli	Faecal	0	0
F-X1-000015	Salmonella	Faecal	0	0
F-X1-000015	STEC (stx1)	Faecal	0	0
F-X1-000015	STEC (stx2)	Faecal	0	0
F-X1-000015	EPEC (eae)	Faecal	10059.7	6722.35
F-X1-000015	Cryptosporidium	Faecal	0	0
F-X1-000015	Giardia	Faecal	0	0
F-X1-000015	Bacteroides	Faecal	0	0
F-X1-000039	Campylobacter jejuni/coli	Faecal	0	0
F-X1-000039	Salmonella	Faecal	0	0
F-X1-000039	STEC (stx1)	Faecal	0	0
F-X1-000039	STEC (stx2)	Faecal	0	0
F-X1-000039	EPEC (eae)	Faecal	156030	116285
F-X1-000039	Cryptosporidium	Faecal	0	0
F-X1-000039	Giardia	Faecal	117.876	196.421
F-X1-000039	Bacteroides	Faecal	0	0
F-X1-000056	Campylobacter jejuni/coli	Faecal	0	0
F-X1-000056	Salmonella	Faecal	0	0
F-X1-000056	STEC (stx1)	Faecal	0	0
F-X1-000056	STEC (stx2)	Faecal	0	0
F-X1-000056	EPEC (eae)	Faecal	0	0
F-X1-000056	Cryptosporidium	Faecal	0	0
F-X1-000056	Giardia	Faecal	0	34.6556
F-X1-000056	Bacteroides	Faecal	0	0
F-X1-000002	Campylobacter jejuni/coli	Faecal	0	0
F-X1-000002	Salmonella	Faecal	0	0
F-X1-000002	STEC (stx1)	Faecal	0	0
F-X1-000002	STEC (stx2)	Faecal	0	0
F-X1-000002	EPEC (eae)	Faecal	0	4.30353
F-X1-000002	Cryptosporidium	Faecal	0	0
F-X1-000002	Giardia	Faecal	21.3663	11.0574
F-X1-000002	Bacteroides	Faecal	0	0
F-X1-000033	Campylobacter jejuni/coli	Faecal	0	0
F-X1-000033	Salmonella	Faecal	0	0
F-X1-000033	STEC (stx1)	Faecal	0	0
F-X1-000033	STEC (stx2)	Faecal	0	0
F-X1-000033	EPEC (eae)	Faecal	319.34	477.491
F-X1-000033	Cryptosporidium	Faecal	0	0
F-X1-000033	Giardia	Faecal	0	17.876
F-X1-000033	Bacteroides	Faecal	0	0
F-X1-000013	Campylobacter jejuni/coli	Faecal	0	0
F-X1-000013	Salmonella	Faecal	0	0
F-X1-000013	STEC (stx1)	Faecal	0	0
F-X1-000013	STEC (stx2)	Faecal	0	0
F-X1-000013	EPEC (eae)	Faecal	729564	319474
F-X1-000013	Cryptosporidium	Faecal	0	0
F-X1-000013	Giardia	Faecal	0	14.5753
F-X1-000013	Bacteroides	Faecal	0	0
F-X1-000014	Campylobacter jejuni/coli	Faecal	0	0
F-X1-000014	Salmonella	Faecal	0	0
F-X1-000014	STEC (stx1)	Faecal	0	0
F-X1-000014	STEC (stx2)	Faecal	0	0
F-X1-000014	EPEC (eae)	Faecal	23469.7	515277
F-X1-000014	Cryptosporidium	Faecal	0	0
F-X1-000014	Giardia	Faecal	0	0
F-X1-000014	Bacteroides	Faecal	8.86021	0
F-X1-000018	Campylobacter jejuni/coli	Faecal	0	0
F-X1-000018	Salmonella	Faecal	0	0
F-X1-000018	STEC (stx1)	Faecal	0	0
F-X1-000018	STEC (stx2)	Faecal	0	0
F-X1-000018	EPEC (eae)	Faecal	77525.5	141013
F-X1-000018	Cryptosporidium	Faecal	0	0
F-X1-000018	Giardia	Faecal	0	0
F-X1-000018	Bacteroides	Faecal	38.6008	0
F-X1-000005	Campylobacter jejuni/coli	Faecal	0	0
F-X1-000005	Salmonella	Faecal	0	0
F-X1-000005	STEC (stx1)	Faecal	0	0
F-X1-000005	STEC (stx2)	Faecal	0	0
F-X1-000005	EPEC (eae)	Faecal	0	0
F-X1-000005	Cryptosporidium	Faecal	0	0
F-X1-000005	Giardia	Faecal	0	0
F-X1-000005	Bacteroides	Faecal	1.21964	0
F-X1-000037	Campylobacter jejuni/coli	Faecal	0	0
F-X1-000037	Salmonella	Faecal	0	0
F-X1-000037	STEC (stx1)	Faecal	0	0
F-X1-000037	STEC (stx2)	Faecal	0	0
F-X1-000037	EPEC (eae)	Faecal	0	0
F-X1-000037	Cryptosporidium	Faecal	0	0
F-X1-000037	Giardia	Faecal	0	20.8783
F-X1-000037	Bacteroides	Faecal	10.9182	0
F-X1-000011	Campylobacter jejuni/coli	Faecal	0	0
F-X1-000011	Salmonella	Faecal	0	0
F-X1-000011	STEC (stx1)	Faecal	0	0
F-X1-000011	STEC (stx2)	Faecal	0	0
F-X1-000011	EPEC (eae)	Faecal	0	0
F-X1-000011	Cryptosporidium	Faecal	0	0
F-X1-000011	Giardia	Faecal	2.76492e+06	0
F-X1-000011	Bacteroides	Faecal	0	0
F-X1-000040	Campylobacter jejuni/coli	Faecal	0	0
F-X1-000040	Salmonella	Faecal	0	0
F-X1-000040	STEC (stx1)	Faecal	0	0
F-X1-000040	STEC (stx2)	Faecal	0	0
F-X1-000040	EPEC (eae)	Faecal	25076.4	26546.2
F-X1-000040	Cryptosporidium	Faecal	0	0
F-X1-000040	Giardia	Faecal	1348.91	6.50672e+06
F-X1-000040	Bacteroides	Faecal	0	0
F-X1-000031	Campylobacter jejuni/coli	Faecal	0	0
F-X1-000031	Salmonella	Faecal	0	0
F-X1-000031	STEC (stx1)	Faecal	0	0
F-X1-000031	STEC (stx2)	Faecal	0	0
F-X1-000031	EPEC (eae)	Faecal	6913.78	9246.97
F-X1-000031	Cryptosporidium	Faecal	0	0
F-X1-000031	Giardia	Faecal	0	2949.23
F-X1-000031	Bacteroides	Faecal	202526	124599
F-X1-000051	Campylobacter jejuni/coli	Faecal	0	0
F-X1-000051	Salmonella	Faecal	0	0
F-X1-000051	STEC (stx1)	Faecal	0	0
F-X1-000051	STEC (stx2)	Faecal	0	0
F-X1-000051	EPEC (eae)	Faecal	130.477	198.457
F-X1-000051	Cryptosporidium	Faecal	0	0
F-X1-000051	Giardia	Faecal	0	8.70256
F-X1-000051	Bacteroides	Faecal	23.8389	15.8197
F-X1-000060	Campylobacter jejuni/coli	Faecal	0	0
F-X1-000060	Salmonella	Faecal	0	0
F-X1-000060	STEC (stx1)	Faecal	0	0
F-X1-000060	STEC (stx2)	Faecal	0	0
F-X1-000060	EPEC (eae)	Faecal	375.44	587.842
F-X1-000060	Cryptosporidium	Faecal	0	0
F-X1-000060	Giardia	Faecal	0	0
F-X1-000060	Bacteroides	Faecal	0.17869	0
F-X1-000054	Campylobacter jejuni/coli	Faecal	0	0
F-X1-000054	Salmonella	Faecal	0	0
F-X1-000054	STEC (stx1)	Faecal	0	0
F-X1-000054	STEC (stx2)	Faecal	0	0
F-X1-000054	EPEC (eae)	Faecal	2.02782e+07	8.38843e+06
F-X1-000054	Cryptosporidium	Faecal	0	0
F-X1-000054	Giardia	Faecal	0	0
F-X1-000054	Bacteroides	Faecal	0	0
F-X1-000032	Campylobacter jejuni/coli	Faecal	0	0
F-X1-000032	Salmonella	Faecal	0	0
F-X1-000032	STEC (stx1)	Faecal	0	0
F-X1-000032	STEC (stx2)	Faecal	0	0
F-X1-000032	EPEC (eae)	Faecal	0	24.8809
F-X1-000032	Cryptosporidium	Faecal	0	0
F-X1-000032	Giardia	Faecal	442.968	0
F-X1-000032	Bacteroides	Faecal	0	0
F-X1-000041	Campylobacter jejuni/coli	Faecal	0	13.2225
F-X1-000041	Salmonella	Faecal	0	0
F-X1-000041	STEC (stx1)	Faecal	0	0
F-X1-000041	STEC (stx2)	Faecal	0	0
F-X1-000041	EPEC (eae)	Faecal	0	0
F-X1-000041	Cryptosporidium	Faecal	0	0
F-X1-000041	Giardia	Faecal	135.527	134.899
F-X1-000041	Bacteroides	Faecal	0	0
F-X1-000059	Campylobacter jejuni/coli	Faecal	0	0
F-X1-000059	Salmonella	Faecal	0	0
F-X1-000059	STEC (stx1)	Faecal	0	0
F-X1-000059	STEC (stx2)	Faecal	0	0
F-X1-000059	EPEC (eae)	Faecal	8635.44	4630.01
F-X1-000059	Cryptosporidium	Faecal	0	0
F-X1-000059	Giardia	Faecal	0	120.75
F-X1-000059	Bacteroides	Faecal	0.203942	0
F-X1-000007	Campylobacter jejuni/coli	Faecal	0	0
F-X1-000007	Salmonella	Faecal	0	0
F-X1-000007	STEC (stx1)	Faecal	0	0
F-X1-000007	STEC (stx2)	Faecal	0	0
F-X1-000007	EPEC (eae)	Faecal	0	0
F-X1-000007	Cryptosporidium	Faecal	0	0
F-X1-000007	Giardia	Faecal	0	0
F-X1-000007	Bacteroides	Faecal	44.4758	0
F-X1-000050	Campylobacter jejuni/coli	Faecal	0	0
F-X1-000050	Salmonella	Faecal	0	0
F-X1-000050	STEC (stx1)	Faecal	0	0
F-X1-000050	STEC (stx2)	Faecal	0	0
F-X1-000050	EPEC (eae)	Faecal	9084.22	5937.99
F-X1-000050	Cryptosporidium	Faecal	0	0
F-X1-000050	Giardia	Faecal	16008.3	0
F-X1-000050	Bacteroides	Faecal	0	0
F-X1-000063	Campylobacter jejuni/coli	Faecal	0	0
F-X1-000063	Salmonella	Faecal	0	0
F-X1-000063	STEC (stx1)	Faecal	0	0
F-X1-000063	STEC (stx2)	Faecal	0	0
F-X1-000063	EPEC (eae)	Faecal	0	0
F-X1-000063	Cryptosporidium	Faecal	0	0
F-X1-000063	Giardia	Faecal	0	9364.99
F-X1-000063	Bacteroides	Faecal	0	0
F-X1-000064	Campylobacter jejuni/coli	Faecal	0	0
F-X1-000064	Salmonella	Faecal	0	0
F-X1-000064	STEC (stx1)	Faecal	0	0
F-X1-000064	STEC (stx2)	Faecal	0	0
F-X1-000064	EPEC (eae)	Faecal	0	0
F-X1-000064	Cryptosporidium	Faecal	0	0
F-X1-000064	Giardia	Faecal	531414	0
F-X1-000064	Bacteroides	Faecal	0	0
F-X4-000001	Campylobacter jejuni/coli	Water.env	0.00790819	3.25772
F-X4-000001	Salmonella	Water.env	0	0
F-X4-000001	STEC (stx1)	Water.env	0	0
F-X4-000001	STEC (stx2)	Water.env	57.6152	0
F-X4-000001	EPEC (eae)	Water.env	81.4748	29.0996
F-X4-000001	Cryptosporidium	Water.env	0	0
F-X4-000001	Giardia	Water.env	0	0
F-X4-000001	Bacteroides	Water.env	4.09354	0
F-X4-000002	Campylobacter jejuni/coli	Water.clean	0	0
F-X4-000002	Salmonella	Water.clean	0	0
F-X4-000002	STEC (stx1)	Water.clean	0	0
F-X4-000002	STEC (stx2)	Water.clean	0	0
F-X4-000002	EPEC (eae)	Water.clean	0	21.459
F-X4-000002	Cryptosporidium	Water.clean	0	0
F-X4-000002	Giardia	Water.clean	0	0
F-X4-000002	Bacteroides	Water.clean	0	0
F-X4-000003	Campylobacter jejuni/coli	Water.clean	0	0
F-X4-000003	Salmonella	Water.clean	0	0
F-X4-000003	STEC (stx1)	Water.clean	0	0
F-X4-000003	STEC (stx2)	Water.clean	0	0
F-X4-000003	EPEC (eae)	Water.clean	0	0
F-X4-000003	Cryptosporidium	Water.clean	0	0
F-X4-000003	Giardia	Water.clean	0	0
F-X4-000003	Bacteroides	Water.clean	0	0
F-X4-000004	Campylobacter jejuni/coli	Water.env	0	2.63467
F-X4-000004	Salmonella	Water.env	0	0
F-X4-000004	STEC (stx1)	Water.env	0	0
F-X4-000004	STEC (stx2)	Water.env	0	4666.23
F-X4-000004	EPEC (eae)	Water.env	23.9319	0
F-X4-000004	Cryptosporidium	Water.env	0	0
F-X4-000004	Giardia	Water.env	12.9956	7.44615
F-X4-000004	Bacteroides	Water.env	0.301301	10.4085
F-X4-000005	Campylobacter jejuni/coli	Water.env	2.03397	1.51003
F-X4-000005	Salmonella	Water.env	3.06488	0
F-X4-000005	STEC (stx1)	Water.env	0	0
F-X4-000005	STEC (stx2)	Water.env	0	0
F-X4-000005	EPEC (eae)	Water.env	74.6671	51.4641
F-X4-000005	Cryptosporidium	Water.env	0	0
F-X4-000005	Giardia	Water.env	21.0429	17.0896
F-X4-000005	Bacteroides	Water.env	503.111	506.301
F-X4-000006	Campylobacter jejuni/coli	Water.clean	0	0
F-X4-000006	Salmonella	Water.clean	0	0
F-X4-000006	STEC (stx1)	Water.clean	0	0
F-X4-000006	STEC (stx2)	Water.clean	0	0
F-X4-000006	EPEC (eae)	Water.clean	0	0
F-X4-000006	Cryptosporidium	Water.clean	0	0
F-X4-000006	Giardia	Water.clean	0	0
F-X4-000006	Bacteroides	Water.clean	0	0
F-X4-000007	Campylobacter jejuni/coli	Water.env	0	1.99598
F-X4-000007	Salmonella	Water.env	0	0.535167
F-X4-000007	STEC (stx1)	Water.env	0	0
F-X4-000007	STEC (stx2)	Water.env	0	0
F-X4-000007	EPEC (eae)	Water.env	22.606	17.5106
F-X4-000007	Cryptosporidium	Water.env	0	0
F-X4-000007	Giardia	Water.env	6.49039	5.71279
F-X4-000007	Bacteroides	Water.env	15345	4259.96
F-X4-000008	Campylobacter jejuni/coli	Water.clean	0	0
F-X4-000008	Salmonella	Water.clean	0	0
F-X4-000008	STEC (stx1)	Water.clean	0	0
F-X4-000008	STEC (stx2)	Water.clean	0	0
F-X4-000008	EPEC (eae)	Water.clean	0	0
F-X4-000008	Cryptosporidium	Water.clean	0	0
F-X4-000008	Giardia	Water.clean	0	0
F-X4-000008	Bacteroides	Water.clean	0	0
F-X4-000009	Campylobacter jejuni/coli	Water.clean	0	0
F-X4-000009	Salmonella	Water.clean	0	0
F-X4-000009	STEC (stx1)	Water.clean	0	0
F-X4-000009	STEC (stx2)	Water.clean	0	0
F-X4-000009	EPEC (eae)	Water.clean	0	0
F-X4-000009	Cryptosporidium	Water.clean	0	0
F-X4-000009	Giardia	Water.clean	0	0
F-X4-000009	Bacteroides	Water.clean	0	0
F-X4-000010	Campylobacter jejuni/coli	Water.env	0	0
F-X4-000010	Salmonella	Water.env	0	0
F-X4-000010	STEC (stx1)	Water.env	0	0
F-X4-000010	STEC (stx2)	Water.env	0	0
F-X4-000010	EPEC (eae)	Water.env	14.4194	29.9875
F-X4-000010	Cryptosporidium	Water.env	0	0
F-X4-000010	Giardia	Water.env	0	0
F-X4-000010	Bacteroides	Water.env	0	0
F-X4-000011	Campylobacter jejuni/coli	Water.clean	0	0
F-X4-000011	Salmonella	Water.clean	0	0
F-X4-000011	STEC (stx1)	Water.clean	0	0
F-X4-000011	STEC (stx2)	Water.clean	0	0
F-X4-000011	EPEC (eae)	Water.clean	0	0
F-X4-000011	Cryptosporidium	Water.clean	0	0
F-X4-000011	Giardia	Water.clean	0	0
F-X4-000011	Bacteroides	Water.clean	0	0
F-X4-000012	Campylobacter jejuni/coli	Water.env	0	0
F-X4-000012	Salmonella	Water.env	0	0
F-X4-000012	STEC (stx1)	Water.env	0	0
F-X4-000012	STEC (stx2)	Water.env	10.5902	0
F-X4-000012	EPEC (eae)	Water.env	16.7039	0
F-X4-000012	Cryptosporidium	Water.env	0	0
F-X4-000012	Giardia	Water.env	0	0
F-X4-000012	Bacteroides	Water.env	6.53029	0
F-X4-000013	Campylobacter jejuni/coli	Water.clean	0	0
F-X4-000013	Salmonella	Water.clean	0	0
F-X4-000013	STEC (stx1)	Water.clean	0	0
F-X4-000013	STEC (stx2)	Water.clean	0	0
F-X4-000013	EPEC (eae)	Water.clean	0	0
F-X4-000013	Cryptosporidium	Water.clean	0	0
F-X4-000013	Giardia	Water.clean	0	0
F-X4-000013	Bacteroides	Water.clean	0	0
F-X4-000014	Campylobacter jejuni/coli	Water.env	0	0
F-X4-000014	Salmonella	Water.env	0	0
F-X4-000014	STEC (stx1)	Water.env	0	0
F-X4-000014	STEC (stx2)	Water.env	0	0
F-X4-000014	EPEC (eae)	Water.env	109.029	32.9467
F-X4-000014	Cryptosporidium	Water.env	0	0
F-X4-000014	Giardia	Water.env	0	5.60698
F-X4-000014	Bacteroides	Water.env	391.508	201.37
F-X4-000015	Campylobacter jejuni/coli	Water.clean	0	0
F-X4-000015	Salmonella	Water.clean	0	0
F-X4-000015	STEC (stx1)	Water.clean	0	0
F-X4-000015	STEC (stx2)	Water.clean	0	0
F-X4-000015	EPEC (eae)	Water.clean	0	0
F-X4-000015	Cryptosporidium	Water.clean	0	0
F-X4-000015	Giardia	Water.clean	0	0
F-X4-000015	Bacteroides	Water.clean	0	0
F-X4-000016	Campylobacter jejuni/coli	Water.env	50.2057	16.1003
F-X4-000016	Salmonella	Water.env	0	0
F-X4-000016	STEC (stx1)	Water.env	0	0
F-X4-000016	STEC (stx2)	Water.env	0	0
F-X4-000016	EPEC (eae)	Water.env	5.22359	0
F-X4-000016	Cryptosporidium	Water.env	0	0
F-X4-000016	Giardia	Water.env	0	1.05398
F-X4-000016	Bacteroides	Water.env	0	0
F-X4-000017	Campylobacter jejuni/coli	Water.clean	0	0
F-X4-000017	Salmonella	Water.clean	0	0
F-X4-000017	STEC (stx1)	Water.clean	0	0
F-X4-000017	STEC (stx2)	Water.clean	0	0
F-X4-000017	EPEC (eae)	Water.clean	0	0
F-X4-000017	Cryptosporidium	Water.clean	0	0
F-X4-000017	Giardia	Water.clean	0	0
F-X4-000017	Bacteroides	Water.clean	0	0
F-X4-000018	Campylobacter jejuni/coli	Water.env	0	1.9548
F-X4-000018	Salmonella	Water.env	0	5.89713
F-X4-000018	STEC (stx1)	Water.env	0	0
F-X4-000018	STEC (stx2)	Water.env	0	0
F-X4-000018	EPEC (eae)	Water.env	0	301.087
F-X4-000018	Cryptosporidium	Water.env	0	0
F-X4-000018	Giardia	Water.env	0	948.374
F-X4-000018	Bacteroides	Water.env	0	11939.9
F-X4-000019	Campylobacter jejuni/coli	Water.env	0	0
F-X4-000019	Salmonella	Water.env	0	0
F-X4-000019	STEC (stx1)	Water.env	0	0
F-X4-000019	STEC (stx2)	Water.env	0	0
F-X4-000019	EPEC (eae)	Water.env	0	0
F-X4-000019	Cryptosporidium	Water.env	2.33663	0
F-X4-000019	Giardia	Water.env	0	0
F-X4-000019	Bacteroides	Water.env	8.18396	5.05284
F-X4-000020	Campylobacter jejuni/coli	Water.clean	0	0
F-X4-000020	Salmonella	Water.clean	0	0
F-X4-000020	STEC (stx1)	Water.clean	0	0
F-X4-000020	STEC (stx2)	Water.clean	0	0
F-X4-000020	EPEC (eae)	Water.clean	0	0
F-X4-000020	Cryptosporidium	Water.clean	0	0
F-X4-000020	Giardia	Water.clean	0	0
F-X4-000020	Bacteroides	Water.clean	0.299875	0
F-X5-000018	EPEC (eae)	Animal	NA	11510.1

## Sheet: Table S7 - All TAC targets
DNA barcode	Target name	Sample type	Copies per ng of DNA	Group
F-X2-000009	16S rRNA	Soil	127236	Indicators
F-X2-000018	16S rRNA	Soil	228759	Indicators
F-X5-000010	16S rRNA	Animal	758632	Indicators
F-X5-000006	16S rRNA	Animal	223096	Indicators
F-X5-000014	16S rRNA	Animal	435460	Indicators
F-X5-000017	16S rRNA	Animal	10728.9	Indicators
F-X2-000017	16S rRNA	Soil	144470	Indicators
F-X2-000010	16S rRNA	Soil	159874	Indicators
F-X5-000007	16S rRNA	Animal	632412	Indicators
F-X5-000012	16S rRNA	Animal	134180	Indicators
F-X2-000006	16S rRNA	Soil	115876	Indicators
F-X5-000002	16S rRNA	Animal	1.28591e+06	Indicators
F-X2-000019	16S rRNA	Soil	102913	Indicators
F-X5-000009	16S rRNA	Animal	4584.03	Indicators
F-X2-000002	16S rRNA	Soil	204397	Indicators
F-X5-000018	16S rRNA	Animal	334749	Indicators
F-X2-000022	16S rRNA	Soil	178861	Indicators
F-X5-000005	16S rRNA	Animal	1.86536e+06	Indicators
F-X2-000011	16S rRNA	Soil	129770	Indicators
F-X5-000008	16S rRNA	Animal	1.21444e+06	Indicators
F-X2-000016	16S rRNA	Soil	44100.4	Indicators
F-X5-000001	16S rRNA	Animal	580169	Indicators
F-X2-000005	16S rRNA	Soil	144516	Indicators
F-X5-000019	16S rRNA	Animal	135322	Indicators
F-X2-000004	16S rRNA	Soil	199446	Indicators
F-X2-000001	16S rRNA	Soil	522747	Indicators
F-X2-000012	16S rRNA	Soil	175571	Indicators
F-X2-000007	16S rRNA	Soil	279737	Indicators
F-X2-000003	16S rRNA	Soil	95096.7	Indicators
F-X2-000020	16S rRNA	Soil	213530	Indicators
F-X2-000008	16S rRNA	Soil	257104	Indicators
F-X5-000003	16S rRNA	Animal	1.70757e+06	Indicators
F-X5-000011	16S rRNA	Animal	273443	Indicators
F-X2-000014	16S rRNA	Soil	180520	Indicators
F-X2-000013	16S rRNA	Soil	133594	Indicators
F-X2-000023	16S rRNA	Soil	177892	Indicators
F-X2-000015	16S rRNA	Soil	129822	Indicators
F-X5-000004	16S rRNA	Animal	13692.5	Indicators
F-X2-000021	16S rRNA	Soil	157155	Indicators
F-X5-000013	16S rRNA	Animal	1.95018e+06	Indicators
F-X2-000024	16S rRNA	Soil	124026	Indicators
F-X1-000046	16S rRNA	Faecal	1.42675e+06	Indicators
F-X1-000023	16S rRNA	Faecal	980822	Indicators
F-X1-000022	16S rRNA	Faecal	1.04392e+06	Indicators
F-X1-000049	16S rRNA	Faecal	1.11735e+06	Indicators
F-X1-000008	16S rRNA	Faecal	1.13225e+06	Indicators
F-X1-000024	16S rRNA	Faecal	1.12348e+06	Indicators
F-X1-000019	16S rRNA	Faecal	3.0226e+06	Indicators
F-X1-000034	16S rRNA	Faecal	2.19272e+06	Indicators
F-X1-000026	16S rRNA	Faecal	4.308e+06	Indicators
F-X1-000025	16S rRNA	Faecal	2.58396e+06	Indicators
F-X1-000030	16S rRNA	Faecal	2.88701e+06	Indicators
F-X1-000017	16S rRNA	Faecal	3.57561e+06	Indicators
F-X1-000052	16S rRNA	Faecal	1.99157e+06	Indicators
F-X1-000012	16S rRNA	Faecal	3.75329e+06	Indicators
F-X1-000043	16S rRNA	Faecal	1.14121e+06	Indicators
F-X1-000010	16S rRNA	Faecal	2.65357e+06	Indicators
F-X1-000029	16S rRNA	Faecal	1.41284e+06	Indicators
F-X1-000035	16S rRNA	Faecal	1.76921e+06	Indicators
F-X1-000001	16S rRNA	Faecal	1.16599e+06	Indicators
F-X1-000020	16S rRNA	Faecal	2.06071e+06	Indicators
F-X1-000044	16S rRNA	Faecal	3.0277e+06	Indicators
F-X1-000036	16S rRNA	Faecal	1.42671e+06	Indicators
F-X1-000038	16S rRNA	Faecal	2.06742e+06	Indicators
F-X1-000028	16S rRNA	Faecal	1.35036e+06	Indicators
F-X1-000055	16S rRNA	Faecal	1.9614e+06	Indicators
F-X1-000003	16S rRNA	Faecal	646311	Indicators
F-X1-000047	16S rRNA	Faecal	1.98828e+06	Indicators
F-X1-000057	16S rRNA	Faecal	934316	Indicators
F-X1-000004	16S rRNA	Faecal	1.61176e+06	Indicators
F-X1-000016	16S rRNA	Faecal	1.55408e+06	Indicators
F-X1-000009	16S rRNA	Faecal	1.97584e+06	Indicators
F-X1-000048	16S rRNA	Faecal	2.63384e+06	Indicators
F-X1-000006	16S rRNA	Faecal	1.82298e+06	Indicators
F-X1-000045	16S rRNA	Faecal	1.54576e+06	Indicators
F-X1-000058	16S rRNA	Faecal	1.04686e+06	Indicators
F-X1-000021	16S rRNA	Faecal	1.07711e+06	Indicators
F-X1-000053	16S rRNA	Faecal	2.04478e+06	Indicators
F-X1-000015	16S rRNA	Faecal	1.78645e+06	Indicators
F-X1-000039	16S rRNA	Faecal	3.5722e+06	Indicators
F-X1-000056	16S rRNA	Faecal	1.99648e+06	Indicators
F-X1-000002	16S rRNA	Faecal	1.54552e+06	Indicators
F-X1-000033	16S rRNA	Faecal	1.8549e+06	Indicators
F-X1-000013	16S rRNA	Faecal	1.91949e+06	Indicators
F-X1-000014	16S rRNA	Faecal	1.30884e+06	Indicators
F-X1-000018	16S rRNA	Faecal	1.56868e+06	Indicators
F-X1-000005	16S rRNA	Faecal	1.51484e+06	Indicators
F-X1-000037	16S rRNA	Faecal	1.64884e+06	Indicators
F-X1-000011	16S rRNA	Faecal	751695	Indicators
F-X1-000040	16S rRNA	Faecal	1.20638e+06	Indicators
F-X1-000031	16S rRNA	Faecal	2.17407e+06	Indicators
F-X1-000051	16S rRNA	Faecal	1.4955e+06	Indicators
F-X1-000060	16S rRNA	Faecal	989193	Indicators
F-X1-000054	16S rRNA	Faecal	953762	Indicators
F-X1-000032	16S rRNA	Faecal	1.08749e+06	Indicators
F-X1-000041	16S rRNA	Faecal	1.88107e+06	Indicators
F-X1-000059	16S rRNA	Faecal	1.13279e+06	Indicators
F-X1-000007	16S rRNA	Faecal	804645	Indicators
F-X1-000050	16S rRNA	Faecal	1.00163e+06	Indicators
F-X1-000063	16S rRNA	Faecal	1.14158e+06	Indicators
F-X1-000064	16S rRNA	Faecal	1.10969e+06	Indicators
F-X4-000001	16S rRNA	Water.env	7279.28	Indicators
F-X4-000002	16S rRNA	Water.clean	0	Indicators
F-X4-000003	16S rRNA	Water.clean	0	Indicators
F-X4-000004	16S rRNA	Water.env	130557	Indicators
F-X4-000005	16S rRNA	Water.env	376113	Indicators
F-X4-000006	16S rRNA	Water.clean	0	Indicators
F-X4-000007	16S rRNA	Water.env	43176.8	Indicators
F-X4-000008	16S rRNA	Water.clean	0	Indicators
F-X4-000009	16S rRNA	Water.clean	0	Indicators
F-X4-000010	16S rRNA	Water.env	7289.92	Indicators
F-X4-000011	16S rRNA	Water.clean	0	Indicators
F-X4-000012	16S rRNA	Water.env	78550.2	Indicators
F-X4-000013	16S rRNA	Water.clean	0	Indicators
F-X4-000014	16S rRNA	Water.env	69441.7	Indicators
F-X4-000015	16S rRNA	Water.clean	0	Indicators
F-X4-000016	16S rRNA	Water.env	40914.1	Indicators
F-X4-000017	16S rRNA	Water.clean	0	Indicators
F-X4-000018	16S rRNA	Water.env	0	Indicators
F-X4-000019	16S rRNA	Water.env	44771	Indicators
F-X4-000020	16S rRNA	Water.clean	0	Indicators
F-X2-000009	18S rRNA	Soil	NA	Indicators
F-X2-000018	18S rRNA	Soil	NA	Indicators
F-X5-000010	18S rRNA	Animal	NA	Indicators
F-X5-000006	18S rRNA	Animal	NA	Indicators
F-X5-000014	18S rRNA	Animal	NA	Indicators
F-X5-000017	18S rRNA	Animal	NA	Indicators
F-X2-000017	18S rRNA	Soil	NA	Indicators
F-X2-000010	18S rRNA	Soil	NA	Indicators
F-X5-000007	18S rRNA	Animal	NA	Indicators
F-X5-000012	18S rRNA	Animal	NA	Indicators
F-X2-000006	18S rRNA	Soil	NA	Indicators
F-X5-000002	18S rRNA	Animal	NA	Indicators
F-X2-000019	18S rRNA	Soil	NA	Indicators
F-X5-000009	18S rRNA	Animal	NA	Indicators
F-X2-000002	18S rRNA	Soil	NA	Indicators
F-X5-000018	18S rRNA	Animal	NA	Indicators
F-X2-000022	18S rRNA	Soil	NA	Indicators
F-X5-000005	18S rRNA	Animal	NA	Indicators
F-X2-000011	18S rRNA	Soil	NA	Indicators
F-X5-000008	18S rRNA	Animal	NA	Indicators
F-X2-000016	18S rRNA	Soil	NA	Indicators
F-X5-000001	18S rRNA	Animal	NA	Indicators
F-X2-000005	18S rRNA	Soil	NA	Indicators
F-X5-000019	18S rRNA	Animal	NA	Indicators
F-X2-000004	18S rRNA	Soil	NA	Indicators
F-X2-000001	18S rRNA	Soil	NA	Indicators
F-X2-000012	18S rRNA	Soil	NA	Indicators
F-X2-000007	18S rRNA	Soil	NA	Indicators
F-X2-000003	18S rRNA	Soil	NA	Indicators
F-X2-000020	18S rRNA	Soil	NA	Indicators
F-X2-000008	18S rRNA	Soil	NA	Indicators
F-X5-000003	18S rRNA	Animal	NA	Indicators
F-X5-000011	18S rRNA	Animal	NA	Indicators
F-X2-000014	18S rRNA	Soil	NA	Indicators
F-X2-000013	18S rRNA	Soil	NA	Indicators
F-X2-000023	18S rRNA	Soil	NA	Indicators
F-X2-000015	18S rRNA	Soil	NA	Indicators
F-X5-000004	18S rRNA	Animal	NA	Indicators
F-X2-000021	18S rRNA	Soil	NA	Indicators
F-X5-000013	18S rRNA	Animal	NA	Indicators
F-X2-000024	18S rRNA	Soil	NA	Indicators
F-X1-000046	18S rRNA	Faecal	NA	Indicators
F-X1-000023	18S rRNA	Faecal	NA	Indicators
F-X1-000022	18S rRNA	Faecal	NA	Indicators
F-X1-000049	18S rRNA	Faecal	NA	Indicators
F-X1-000008	18S rRNA	Faecal	NA	Indicators
F-X1-000024	18S rRNA	Faecal	NA	Indicators
F-X1-000019	18S rRNA	Faecal	NA	Indicators
F-X1-000034	18S rRNA	Faecal	NA	Indicators
F-X1-000026	18S rRNA	Faecal	NA	Indicators
F-X1-000025	18S rRNA	Faecal	NA	Indicators
F-X1-000030	18S rRNA	Faecal	NA	Indicators
F-X1-000017	18S rRNA	Faecal	NA	Indicators
F-X1-000052	18S rRNA	Faecal	NA	Indicators
F-X1-000012	18S rRNA	Faecal	NA	Indicators
F-X1-000043	18S rRNA	Faecal	NA	Indicators
F-X1-000010	18S rRNA	Faecal	NA	Indicators
F-X1-000029	18S rRNA	Faecal	NA	Indicators
F-X1-000035	18S rRNA	Faecal	NA	Indicators
F-X1-000001	18S rRNA	Faecal	NA	Indicators
F-X1-000020	18S rRNA	Faecal	NA	Indicators
F-X1-000044	18S rRNA	Faecal	NA	Indicators
F-X1-000036	18S rRNA	Faecal	NA	Indicators
F-X1-000038	18S rRNA	Faecal	NA	Indicators
F-X1-000028	18S rRNA	Faecal	NA	Indicators
F-X1-000055	18S rRNA	Faecal	NA	Indicators
F-X1-000003	18S rRNA	Faecal	NA	Indicators
F-X1-000047	18S rRNA	Faecal	NA	Indicators
F-X1-000057	18S rRNA	Faecal	NA	Indicators
F-X1-000004	18S rRNA	Faecal	NA	Indicators
F-X1-000016	18S rRNA	Faecal	NA	Indicators
F-X1-000009	18S rRNA	Faecal	NA	Indicators
F-X1-000048	18S rRNA	Faecal	NA	Indicators
F-X1-000006	18S rRNA	Faecal	NA	Indicators
F-X1-000045	18S rRNA	Faecal	NA	Indicators
F-X1-000058	18S rRNA	Faecal	NA	Indicators
F-X1-000021	18S rRNA	Faecal	NA	Indicators
F-X1-000053	18S rRNA	Faecal	NA	Indicators
F-X1-000015	18S rRNA	Faecal	NA	Indicators
F-X1-000039	18S rRNA	Faecal	NA	Indicators
F-X1-000056	18S rRNA	Faecal	NA	Indicators
F-X1-000002	18S rRNA	Faecal	NA	Indicators
F-X1-000033	18S rRNA	Faecal	NA	Indicators
F-X1-000013	18S rRNA	Faecal	NA	Indicators
F-X1-000014	18S rRNA	Faecal	NA	Indicators
F-X1-000018	18S rRNA	Faecal	NA	Indicators
F-X1-000005	18S rRNA	Faecal	NA	Indicators
F-X1-000037	18S rRNA	Faecal	NA	Indicators
F-X1-000011	18S rRNA	Faecal	NA	Indicators
F-X1-000040	18S rRNA	Faecal	NA	Indicators
F-X1-000031	18S rRNA	Faecal	NA	Indicators
F-X1-000051	18S rRNA	Faecal	NA	Indicators
F-X1-000060	18S rRNA	Faecal	NA	Indicators
F-X1-000054	18S rRNA	Faecal	NA	Indicators
F-X1-000032	18S rRNA	Faecal	NA	Indicators
F-X1-000041	18S rRNA	Faecal	NA	Indicators
F-X1-000059	18S rRNA	Faecal	NA	Indicators
F-X1-000007	18S rRNA	Faecal	NA	Indicators
F-X1-000050	18S rRNA	Faecal	NA	Indicators
F-X1-000063	18S rRNA	Faecal	NA	Indicators
F-X1-000064	18S rRNA	Faecal	NA	Indicators
F-X4-000001	18S rRNA	Water.env	NA	Indicators
F-X4-000002	18S rRNA	Water.clean	NA	Indicators
F-X4-000003	18S rRNA	Water.clean	NA	Indicators
F-X4-000004	18S rRNA	Water.env	NA	Indicators
F-X4-000005	18S rRNA	Water.env	NA	Indicators
F-X4-000006	18S rRNA	Water.clean	NA	Indicators
F-X4-000007	18S rRNA	Water.env	NA	Indicators
F-X4-000008	18S rRNA	Water.clean	NA	Indicators
F-X4-000009	18S rRNA	Water.clean	NA	Indicators
F-X4-000010	18S rRNA	Water.env	NA	Indicators
F-X4-000011	18S rRNA	Water.clean	NA	Indicators
F-X4-000012	18S rRNA	Water.env	NA	Indicators
F-X4-000013	18S rRNA	Water.clean	NA	Indicators
F-X4-000014	18S rRNA	Water.env	NA	Indicators
F-X4-000015	18S rRNA	Water.clean	NA	Indicators
F-X4-000016	18S rRNA	Water.env	NA	Indicators
F-X4-000017	18S rRNA	Water.clean	NA	Indicators
F-X4-000018	18S rRNA	Water.env	NA	Indicators
F-X4-000019	18S rRNA	Water.env	NA	Indicators
F-X4-000020	18S rRNA	Water.clean	NA	Indicators
F-X2-000009	Adenovirus F	Soil	0	Viruses
F-X2-000018	Adenovirus F	Soil	0	Viruses
F-X5-000010	Adenovirus F	Animal	0	Viruses
F-X5-000006	Adenovirus F	Animal	0	Viruses
F-X5-000014	Adenovirus F	Animal	0	Viruses
F-X5-000017	Adenovirus F	Animal	0	Viruses
F-X2-000017	Adenovirus F	Soil	0	Viruses
F-X2-000010	Adenovirus F	Soil	0	Viruses
F-X5-000007	Adenovirus F	Animal	0	Viruses
F-X5-000012	Adenovirus F	Animal	0	Viruses
F-X2-000006	Adenovirus F	Soil	0	Viruses
F-X5-000002	Adenovirus F	Animal	0	Viruses
F-X2-000019	Adenovirus F	Soil	0	Viruses
F-X5-000009	Adenovirus F	Animal	0	Viruses
F-X2-000002	Adenovirus F	Soil	0	Viruses
F-X5-000018	Adenovirus F	Animal	0	Viruses
F-X2-000022	Adenovirus F	Soil	0	Viruses
F-X5-000005	Adenovirus F	Animal	0	Viruses
F-X2-000011	Adenovirus F	Soil	0	Viruses
F-X5-000008	Adenovirus F	Animal	0	Viruses
F-X2-000016	Adenovirus F	Soil	0	Viruses
F-X5-000001	Adenovirus F	Animal	0	Viruses
F-X2-000005	Adenovirus F	Soil	0	Viruses
F-X5-000019	Adenovirus F	Animal	0	Viruses
F-X2-000004	Adenovirus F	Soil	0	Viruses
F-X2-000001	Adenovirus F	Soil	0	Viruses
F-X2-000012	Adenovirus F	Soil	0	Viruses
F-X2-000007	Adenovirus F	Soil	0	Viruses
F-X2-000003	Adenovirus F	Soil	0	Viruses
F-X2-000020	Adenovirus F	Soil	0	Viruses
F-X2-000008	Adenovirus F	Soil	0	Viruses
F-X5-000003	Adenovirus F	Animal	0	Viruses
F-X5-000011	Adenovirus F	Animal	0	Viruses
F-X2-000014	Adenovirus F	Soil	0	Viruses
F-X2-000013	Adenovirus F	Soil	0	Viruses
F-X2-000023	Adenovirus F	Soil	0	Viruses
F-X2-000015	Adenovirus F	Soil	0	Viruses
F-X5-000004	Adenovirus F	Animal	0	Viruses
F-X2-000021	Adenovirus F	Soil	0	Viruses
F-X5-000013	Adenovirus F	Animal	0	Viruses
F-X2-000024	Adenovirus F	Soil	0.188388	Viruses
F-X1-000046	Adenovirus F	Faecal	0	Viruses
F-X1-000023	Adenovirus F	Faecal	0	Viruses
F-X1-000022	Adenovirus F	Faecal	0	Viruses
F-X1-000049	Adenovirus F	Faecal	0	Viruses
F-X1-000008	Adenovirus F	Faecal	0	Viruses
F-X1-000024	Adenovirus F	Faecal	0	Viruses
F-X1-000019	Adenovirus F	Faecal	0	Viruses
F-X1-000034	Adenovirus F	Faecal	0	Viruses
F-X1-000026	Adenovirus F	Faecal	0	Viruses
F-X1-000025	Adenovirus F	Faecal	0	Viruses
F-X1-000030	Adenovirus F	Faecal	0	Viruses
F-X1-000017	Adenovirus F	Faecal	0	Viruses
F-X1-000052	Adenovirus F	Faecal	0	Viruses
F-X1-000012	Adenovirus F	Faecal	0	Viruses
F-X1-000043	Adenovirus F	Faecal	0	Viruses
F-X1-000010	Adenovirus F	Faecal	0	Viruses
F-X1-000029	Adenovirus F	Faecal	0	Viruses
F-X1-000035	Adenovirus F	Faecal	0	Viruses
F-X1-000001	Adenovirus F	Faecal	0	Viruses
F-X1-000020	Adenovirus F	Faecal	0	Viruses
F-X1-000044	Adenovirus F	Faecal	0	Viruses
F-X1-000036	Adenovirus F	Faecal	0	Viruses
F-X1-000038	Adenovirus F	Faecal	0	Viruses
F-X1-000028	Adenovirus F	Faecal	0	Viruses
F-X1-000055	Adenovirus F	Faecal	0	Viruses
F-X1-000003	Adenovirus F	Faecal	0	Viruses
F-X1-000047	Adenovirus F	Faecal	0	Viruses
F-X1-000057	Adenovirus F	Faecal	0	Viruses
F-X1-000004	Adenovirus F	Faecal	0	Viruses
F-X1-000016	Adenovirus F	Faecal	0	Viruses
F-X1-000009	Adenovirus F	Faecal	0	Viruses
F-X1-000048	Adenovirus F	Faecal	0	Viruses
F-X1-000006	Adenovirus F	Faecal	0	Viruses
F-X1-000045	Adenovirus F	Faecal	0	Viruses
F-X1-000058	Adenovirus F	Faecal	0	Viruses
F-X1-000021	Adenovirus F	Faecal	0	Viruses
F-X1-000053	Adenovirus F	Faecal	0	Viruses
F-X1-000015	Adenovirus F	Faecal	0	Viruses
F-X1-000039	Adenovirus F	Faecal	0	Viruses
F-X1-000056	Adenovirus F	Faecal	0	Viruses
F-X1-000002	Adenovirus F	Faecal	0	Viruses
F-X1-000033	Adenovirus F	Faecal	0	Viruses
F-X1-000013	Adenovirus F	Faecal	0	Viruses
F-X1-000014	Adenovirus F	Faecal	0	Viruses
F-X1-000018	Adenovirus F	Faecal	0	Viruses
F-X1-000005	Adenovirus F	Faecal	0	Viruses
F-X1-000037	Adenovirus F	Faecal	0	Viruses
F-X1-000011	Adenovirus F	Faecal	0	Viruses
F-X1-000040	Adenovirus F	Faecal	0	Viruses
F-X1-000031	Adenovirus F	Faecal	0	Viruses
F-X1-000051	Adenovirus F	Faecal	0	Viruses
F-X1-000060	Adenovirus F	Faecal	0	Viruses
F-X1-000054	Adenovirus F	Faecal	0	Viruses
F-X1-000032	Adenovirus F	Faecal	0	Viruses
F-X1-000041	Adenovirus F	Faecal	0	Viruses
F-X1-000059	Adenovirus F	Faecal	0	Viruses
F-X1-000007	Adenovirus F	Faecal	0	Viruses
F-X1-000050	Adenovirus F	Faecal	0	Viruses
F-X1-000063	Adenovirus F	Faecal	0	Viruses
F-X1-000064	Adenovirus F	Faecal	0	Viruses
F-X4-000001	Adenovirus F	Water.env	0	Viruses
F-X4-000002	Adenovirus F	Water.clean	0	Viruses
F-X4-000003	Adenovirus F	Water.clean	0	Viruses
F-X4-000004	Adenovirus F	Water.env	0	Viruses
F-X4-000005	Adenovirus F	Water.env	0.192255	Viruses
F-X4-000006	Adenovirus F	Water.clean	0	Viruses
F-X4-000007	Adenovirus F	Water.env	0.885302	Viruses
F-X4-000008	Adenovirus F	Water.clean	0	Viruses
F-X4-000009	Adenovirus F	Water.clean	0	Viruses
F-X4-000010	Adenovirus F	Water.env	0.522202	Viruses
F-X4-000011	Adenovirus F	Water.clean	0	Viruses
F-X4-000012	Adenovirus F	Water.env	2.21055	Viruses
F-X4-000013	Adenovirus F	Water.clean	0	Viruses
F-X4-000014	Adenovirus F	Water.env	0	Viruses
F-X4-000015	Adenovirus F	Water.clean	0	Viruses
F-X4-000016	Adenovirus F	Water.env	0	Viruses
F-X4-000017	Adenovirus F	Water.clean	0	Viruses
F-X4-000018	Adenovirus F	Water.env	0	Viruses
F-X4-000019	Adenovirus F	Water.env	0	Viruses
F-X4-000020	Adenovirus F	Water.clean	0	Viruses
F-X2-000009	Aeromonas	Soil	0	Bacteria
F-X2-000018	Aeromonas	Soil	0	Bacteria
F-X5-000010	Aeromonas	Animal	0	Bacteria
F-X5-000006	Aeromonas	Animal	0.147756	Bacteria
F-X5-000014	Aeromonas	Animal	0	Bacteria
F-X5-000017	Aeromonas	Animal	0	Bacteria
F-X2-000017	Aeromonas	Soil	0.0513793	Bacteria
F-X2-000010	Aeromonas	Soil	0	Bacteria
F-X5-000007	Aeromonas	Animal	0	Bacteria
F-X5-000012	Aeromonas	Animal	0	Bacteria
F-X2-000006	Aeromonas	Soil	0	Bacteria
F-X5-000002	Aeromonas	Animal	0	Bacteria
F-X2-000019	Aeromonas	Soil	0.0628045	Bacteria
F-X5-000009	Aeromonas	Animal	0	Bacteria
F-X2-000002	Aeromonas	Soil	0.414081	Bacteria
F-X5-000018	Aeromonas	Animal	0	Bacteria
F-X2-000022	Aeromonas	Soil	1.23837	Bacteria
F-X5-000005	Aeromonas	Animal	0	Bacteria
F-X2-000011	Aeromonas	Soil	3.79775	Bacteria
F-X5-000008	Aeromonas	Animal	0.289268	Bacteria
F-X2-000016	Aeromonas	Soil	145.906	Bacteria
F-X5-000001	Aeromonas	Animal	0	Bacteria
F-X2-000005	Aeromonas	Soil	0	Bacteria
F-X5-000019	Aeromonas	Animal	0	Bacteria
F-X2-000004	Aeromonas	Soil	0.136042	Bacteria
F-X2-000001	Aeromonas	Soil	0	Bacteria
F-X2-000012	Aeromonas	Soil	0	Bacteria
F-X2-000007	Aeromonas	Soil	0	Bacteria
F-X2-000003	Aeromonas	Soil	0	Bacteria
F-X2-000020	Aeromonas	Soil	1.14635	Bacteria
F-X2-000008	Aeromonas	Soil	1.95459	Bacteria
F-X5-000003	Aeromonas	Animal	0	Bacteria
F-X5-000011	Aeromonas	Animal	0	Bacteria
F-X2-000014	Aeromonas	Soil	1.04475	Bacteria
F-X2-000013	Aeromonas	Soil	0.895983	Bacteria
F-X2-000023	Aeromonas	Soil	0	Bacteria
F-X2-000015	Aeromonas	Soil	0.558026	Bacteria
F-X5-000004	Aeromonas	Animal	0	Bacteria
F-X2-000021	Aeromonas	Soil	0	Bacteria
F-X5-000013	Aeromonas	Animal	0	Bacteria
F-X2-000024	Aeromonas	Soil	0.294993	Bacteria
F-X1-000046	Aeromonas	Faecal	0	Bacteria
F-X1-000023	Aeromonas	Faecal	0	Bacteria
F-X1-000022	Aeromonas	Faecal	0	Bacteria
F-X1-000049	Aeromonas	Faecal	0	Bacteria
F-X1-000008	Aeromonas	Faecal	0	Bacteria
F-X1-000024	Aeromonas	Faecal	0	Bacteria
F-X1-000019	Aeromonas	Faecal	0	Bacteria
F-X1-000034	Aeromonas	Faecal	0	Bacteria
F-X1-000026	Aeromonas	Faecal	0	Bacteria
F-X1-000025	Aeromonas	Faecal	0	Bacteria
F-X1-000030	Aeromonas	Faecal	0	Bacteria
F-X1-000017	Aeromonas	Faecal	0	Bacteria
F-X1-000052	Aeromonas	Faecal	0	Bacteria
F-X1-000012	Aeromonas	Faecal	0	Bacteria
F-X1-000043	Aeromonas	Faecal	0	Bacteria
F-X1-000010	Aeromonas	Faecal	0	Bacteria
F-X1-000029	Aeromonas	Faecal	0	Bacteria
F-X1-000035	Aeromonas	Faecal	0	Bacteria
F-X1-000001	Aeromonas	Faecal	0	Bacteria
F-X1-000020	Aeromonas	Faecal	0	Bacteria
F-X1-000044	Aeromonas	Faecal	0	Bacteria
F-X1-000036	Aeromonas	Faecal	0	Bacteria
F-X1-000038	Aeromonas	Faecal	0	Bacteria
F-X1-000028	Aeromonas	Faecal	0	Bacteria
F-X1-000055	Aeromonas	Faecal	0	Bacteria
F-X1-000003	Aeromonas	Faecal	0	Bacteria
F-X1-000047	Aeromonas	Faecal	0	Bacteria
F-X1-000057	Aeromonas	Faecal	0	Bacteria
F-X1-000004	Aeromonas	Faecal	0	Bacteria
F-X1-000016	Aeromonas	Faecal	0	Bacteria
F-X1-000009	Aeromonas	Faecal	0	Bacteria
F-X1-000048	Aeromonas	Faecal	0	Bacteria
F-X1-000006	Aeromonas	Faecal	0	Bacteria
F-X1-000045	Aeromonas	Faecal	0	Bacteria
F-X1-000058	Aeromonas	Faecal	0	Bacteria
F-X1-000021	Aeromonas	Faecal	0	Bacteria
F-X1-000053	Aeromonas	Faecal	0	Bacteria
F-X1-000015	Aeromonas	Faecal	0	Bacteria
F-X1-000039	Aeromonas	Faecal	0	Bacteria
F-X1-000056	Aeromonas	Faecal	0	Bacteria
F-X1-000002	Aeromonas	Faecal	0	Bacteria
F-X1-000033	Aeromonas	Faecal	0	Bacteria
F-X1-000013	Aeromonas	Faecal	0.0474335	Bacteria
F-X1-000014	Aeromonas	Faecal	0	Bacteria
F-X1-000018	Aeromonas	Faecal	0	Bacteria
F-X1-000005	Aeromonas	Faecal	0	Bacteria
F-X1-000037	Aeromonas	Faecal	0	Bacteria
F-X1-000011	Aeromonas	Faecal	0	Bacteria
F-X1-000040	Aeromonas	Faecal	0	Bacteria
F-X1-000031	Aeromonas	Faecal	0	Bacteria
F-X1-000051	Aeromonas	Faecal	0	Bacteria
F-X1-000060	Aeromonas	Faecal	0	Bacteria
F-X1-000054	Aeromonas	Faecal	0	Bacteria
F-X1-000032	Aeromonas	Faecal	0	Bacteria
F-X1-000041	Aeromonas	Faecal	0	Bacteria
F-X1-000059	Aeromonas	Faecal	0	Bacteria
F-X1-000007	Aeromonas	Faecal	0	Bacteria
F-X1-000050	Aeromonas	Faecal	0	Bacteria
F-X1-000063	Aeromonas	Faecal	0	Bacteria
F-X1-000064	Aeromonas	Faecal	0	Bacteria
F-X4-000001	Aeromonas	Water.env	37.249	Bacteria
F-X4-000002	Aeromonas	Water.clean	0	Bacteria
F-X4-000003	Aeromonas	Water.clean	0	Bacteria
F-X4-000004	Aeromonas	Water.env	30.3304	Bacteria
F-X4-000005	Aeromonas	Water.env	30.8355	Bacteria
F-X4-000006	Aeromonas	Water.clean	0	Bacteria
F-X4-000007	Aeromonas	Water.env	61.0714	Bacteria
F-X4-000008	Aeromonas	Water.clean	0	Bacteria
F-X4-000009	Aeromonas	Water.clean	0	Bacteria
F-X4-000010	Aeromonas	Water.env	110.8	Bacteria
F-X4-000011	Aeromonas	Water.clean	0	Bacteria
F-X4-000012	Aeromonas	Water.env	22.2584	Bacteria
F-X4-000013	Aeromonas	Water.clean	0	Bacteria
F-X4-000014	Aeromonas	Water.env	35.3849	Bacteria
F-X4-000015	Aeromonas	Water.clean	0	Bacteria
F-X4-000016	Aeromonas	Water.env	1081.74	Bacteria
F-X4-000017	Aeromonas	Water.clean	0	Bacteria
F-X4-000018	Aeromonas	Water.env	0	Bacteria
F-X4-000019	Aeromonas	Water.env	4.5313	Bacteria
F-X4-000020	Aeromonas	Water.clean	0	Bacteria
F-X2-000009	Ancylostoma duodenale	Soil	0	Helminths
F-X2-000018	Ancylostoma duodenale	Soil	0	Helminths
F-X5-000010	Ancylostoma duodenale	Animal	0	Helminths
F-X5-000006	Ancylostoma duodenale	Animal	1973.97	Helminths
F-X5-000014	Ancylostoma duodenale	Animal	19296.3	Helminths
F-X5-000017	Ancylostoma duodenale	Animal	127.8	Helminths
F-X2-000017	Ancylostoma duodenale	Soil	0	Helminths
F-X2-000010	Ancylostoma duodenale	Soil	0	Helminths
F-X5-000007	Ancylostoma duodenale	Animal	269.029	Helminths
F-X5-000012	Ancylostoma duodenale	Animal	0	Helminths
F-X2-000006	Ancylostoma duodenale	Soil	0	Helminths
F-X5-000002	Ancylostoma duodenale	Animal	511.542	Helminths
F-X2-000019	Ancylostoma duodenale	Soil	0	Helminths
F-X5-000009	Ancylostoma duodenale	Animal	142.79	Helminths
F-X2-000002	Ancylostoma duodenale	Soil	0	Helminths
F-X5-000018	Ancylostoma duodenale	Animal	24323.8	Helminths
F-X2-000022	Ancylostoma duodenale	Soil	0	Helminths
F-X5-000005	Ancylostoma duodenale	Animal	0	Helminths
F-X2-000011	Ancylostoma duodenale	Soil	0	Helminths
F-X5-000008	Ancylostoma duodenale	Animal	4851.6	Helminths
F-X2-000016	Ancylostoma duodenale	Soil	0	Helminths
F-X5-000001	Ancylostoma duodenale	Animal	0	Helminths
F-X2-000005	Ancylostoma duodenale	Soil	0	Helminths
F-X5-000019	Ancylostoma duodenale	Animal	20573.2	Helminths
F-X2-000004	Ancylostoma duodenale	Soil	0	Helminths
F-X2-000001	Ancylostoma duodenale	Soil	0	Helminths
F-X2-000012	Ancylostoma duodenale	Soil	0	Helminths
F-X2-000007	Ancylostoma duodenale	Soil	0	Helminths
F-X2-000003	Ancylostoma duodenale	Soil	0	Helminths
F-X2-000020	Ancylostoma duodenale	Soil	0	Helminths
F-X2-000008	Ancylostoma duodenale	Soil	0	Helminths
F-X5-000003	Ancylostoma duodenale	Animal	852.451	Helminths
F-X5-000011	Ancylostoma duodenale	Animal	0	Helminths
F-X2-000014	Ancylostoma duodenale	Soil	0	Helminths
F-X2-000013	Ancylostoma duodenale	Soil	0	Helminths
F-X2-000023	Ancylostoma duodenale	Soil	0	Helminths
F-X2-000015	Ancylostoma duodenale	Soil	0	Helminths
F-X5-000004	Ancylostoma duodenale	Animal	1294.22	Helminths
F-X2-000021	Ancylostoma duodenale	Soil	0	Helminths
F-X5-000013	Ancylostoma duodenale	Animal	0	Helminths
F-X2-000024	Ancylostoma duodenale	Soil	0	Helminths
F-X1-000046	Ancylostoma duodenale	Faecal	0	Helminths
F-X1-000023	Ancylostoma duodenale	Faecal	0	Helminths
F-X1-000022	Ancylostoma duodenale	Faecal	0	Helminths
F-X1-000049	Ancylostoma duodenale	Faecal	0	Helminths
F-X1-000008	Ancylostoma duodenale	Faecal	0	Helminths
F-X1-000024	Ancylostoma duodenale	Faecal	0	Helminths
F-X1-000019	Ancylostoma duodenale	Faecal	0	Helminths
F-X1-000034	Ancylostoma duodenale	Faecal	0	Helminths
F-X1-000026	Ancylostoma duodenale	Faecal	0	Helminths
F-X1-000025	Ancylostoma duodenale	Faecal	0	Helminths
F-X1-000030	Ancylostoma duodenale	Faecal	0	Helminths
F-X1-000017	Ancylostoma duodenale	Faecal	0	Helminths
F-X1-000052	Ancylostoma duodenale	Faecal	0	Helminths
F-X1-000012	Ancylostoma duodenale	Faecal	0	Helminths
F-X1-000043	Ancylostoma duodenale	Faecal	0	Helminths
F-X1-000010	Ancylostoma duodenale	Faecal	7.2478	Helminths
F-X1-000029	Ancylostoma duodenale	Faecal	0	Helminths
F-X1-000035	Ancylostoma duodenale	Faecal	28.4506	Helminths
F-X1-000001	Ancylostoma duodenale	Faecal	0	Helminths
F-X1-000020	Ancylostoma duodenale	Faecal	0	Helminths
F-X1-000044	Ancylostoma duodenale	Faecal	0	Helminths
F-X1-000036	Ancylostoma duodenale	Faecal	0	Helminths
F-X1-000038	Ancylostoma duodenale	Faecal	0	Helminths
F-X1-000028	Ancylostoma duodenale	Faecal	0	Helminths
F-X1-000055	Ancylostoma duodenale	Faecal	0	Helminths
F-X1-000003	Ancylostoma duodenale	Faecal	0	Helminths
F-X1-000047	Ancylostoma duodenale	Faecal	0	Helminths
F-X1-000057	Ancylostoma duodenale	Faecal	0	Helminths
F-X1-000004	Ancylostoma duodenale	Faecal	0	Helminths
F-X1-000016	Ancylostoma duodenale	Faecal	0	Helminths
F-X1-000009	Ancylostoma duodenale	Faecal	0	Helminths
F-X1-000048	Ancylostoma duodenale	Faecal	0	Helminths
F-X1-000006	Ancylostoma duodenale	Faecal	0	Helminths
F-X1-000045	Ancylostoma duodenale	Faecal	0	Helminths
F-X1-000058	Ancylostoma duodenale	Faecal	0	Helminths
F-X1-000021	Ancylostoma duodenale	Faecal	0	Helminths
F-X1-000053	Ancylostoma duodenale	Faecal	0	Helminths
F-X1-000015	Ancylostoma duodenale	Faecal	0	Helminths
F-X1-000039	Ancylostoma duodenale	Faecal	0	Helminths
F-X1-000056	Ancylostoma duodenale	Faecal	0	Helminths
F-X1-000002	Ancylostoma duodenale	Faecal	0	Helminths
F-X1-000033	Ancylostoma duodenale	Faecal	0	Helminths
F-X1-000013	Ancylostoma duodenale	Faecal	0	Helminths
F-X1-000014	Ancylostoma duodenale	Faecal	0	Helminths
F-X1-000018	Ancylostoma duodenale	Faecal	0	Helminths
F-X1-000005	Ancylostoma duodenale	Faecal	0	Helminths
F-X1-000037	Ancylostoma duodenale	Faecal	0	Helminths
F-X1-000011	Ancylostoma duodenale	Faecal	0	Helminths
F-X1-000040	Ancylostoma duodenale	Faecal	0	Helminths
F-X1-000031	Ancylostoma duodenale	Faecal	0	Helminths
F-X1-000051	Ancylostoma duodenale	Faecal	2.05023	Helminths
F-X1-000060	Ancylostoma duodenale	Faecal	0	Helminths
F-X1-000054	Ancylostoma duodenale	Faecal	0	Helminths
F-X1-000032	Ancylostoma duodenale	Faecal	0	Helminths
F-X1-000041	Ancylostoma duodenale	Faecal	0	Helminths
F-X1-000059	Ancylostoma duodenale	Faecal	0	Helminths
F-X1-000007	Ancylostoma duodenale	Faecal	0	Helminths
F-X1-000050	Ancylostoma duodenale	Faecal	0	Helminths
F-X1-000063	Ancylostoma duodenale	Faecal	0	Helminths
F-X1-000064	Ancylostoma duodenale	Faecal	3.13406	Helminths
F-X4-000001	Ancylostoma duodenale	Water.env	0	Helminths
F-X4-000002	Ancylostoma duodenale	Water.clean	0	Helminths
F-X4-000003	Ancylostoma duodenale	Water.clean	0	Helminths
F-X4-000004	Ancylostoma duodenale	Water.env	0	Helminths
F-X4-000005	Ancylostoma duodenale	Water.env	0	Helminths
F-X4-000006	Ancylostoma duodenale	Water.clean	0	Helminths
F-X4-000007	Ancylostoma duodenale	Water.env	0	Helminths
F-X4-000008	Ancylostoma duodenale	Water.clean	0	Helminths
F-X4-000009	Ancylostoma duodenale	Water.clean	0	Helminths
F-X4-000010	Ancylostoma duodenale	Water.env	0	Helminths
F-X4-000011	Ancylostoma duodenale	Water.clean	0	Helminths
F-X4-000012	Ancylostoma duodenale	Water.env	0	Helminths
F-X4-000013	Ancylostoma duodenale	Water.clean	0	Helminths
F-X4-000014	Ancylostoma duodenale	Water.env	0	Helminths
F-X4-000015	Ancylostoma duodenale	Water.clean	0	Helminths
F-X4-000016	Ancylostoma duodenale	Water.env	0	Helminths
F-X4-000017	Ancylostoma duodenale	Water.clean	0	Helminths
F-X4-000018	Ancylostoma duodenale	Water.env	0	Helminths
F-X4-000019	Ancylostoma duodenale	Water.env	0	Helminths
F-X4-000020	Ancylostoma duodenale	Water.clean	0	Helminths
F-X2-000009	Ascaris lumbricoides	Soil	0	Helminths
F-X2-000018	Ascaris lumbricoides	Soil	0	Helminths
F-X5-000010	Ascaris lumbricoides	Animal	0	Helminths
F-X5-000006	Ascaris lumbricoides	Animal	0	Helminths
F-X5-000014	Ascaris lumbricoides	Animal	0	Helminths
F-X5-000017	Ascaris lumbricoides	Animal	0	Helminths
F-X2-000017	Ascaris lumbricoides	Soil	0	Helminths
F-X2-000010	Ascaris lumbricoides	Soil	0	Helminths
F-X5-000007	Ascaris lumbricoides	Animal	0	Helminths
F-X5-000012	Ascaris lumbricoides	Animal	0	Helminths
F-X2-000006	Ascaris lumbricoides	Soil	0	Helminths
F-X5-000002	Ascaris lumbricoides	Animal	0	Helminths
F-X2-000019	Ascaris lumbricoides	Soil	0	Helminths
F-X5-000009	Ascaris lumbricoides	Animal	0.114619	Helminths
F-X2-000002	Ascaris lumbricoides	Soil	0	Helminths
F-X5-000018	Ascaris lumbricoides	Animal	0.490693	Helminths
F-X2-000022	Ascaris lumbricoides	Soil	0	Helminths
F-X5-000005	Ascaris lumbricoides	Animal	0	Helminths
F-X2-000011	Ascaris lumbricoides	Soil	0	Helminths
F-X5-000008	Ascaris lumbricoides	Animal	0	Helminths
F-X2-000016	Ascaris lumbricoides	Soil	54.1755	Helminths
F-X5-000001	Ascaris lumbricoides	Animal	0	Helminths
F-X2-000005	Ascaris lumbricoides	Soil	0	Helminths
F-X5-000019	Ascaris lumbricoides	Animal	0	Helminths
F-X2-000004	Ascaris lumbricoides	Soil	0	Helminths
F-X2-000001	Ascaris lumbricoides	Soil	372.673	Helminths
F-X2-000012	Ascaris lumbricoides	Soil	0	Helminths
F-X2-000007	Ascaris lumbricoides	Soil	0	Helminths
F-X2-000003	Ascaris lumbricoides	Soil	0	Helminths
F-X2-000020	Ascaris lumbricoides	Soil	0	Helminths
F-X2-000008	Ascaris lumbricoides	Soil	0	Helminths
F-X5-000003	Ascaris lumbricoides	Animal	38.4836	Helminths
F-X5-000011	Ascaris lumbricoides	Animal	0	Helminths
F-X2-000014	Ascaris lumbricoides	Soil	0	Helminths
F-X2-000013	Ascaris lumbricoides	Soil	0	Helminths
F-X2-000023	Ascaris lumbricoides	Soil	0	Helminths
F-X2-000015	Ascaris lumbricoides	Soil	0	Helminths
F-X5-000004	Ascaris lumbricoides	Animal	0	Helminths
F-X2-000021	Ascaris lumbricoides	Soil	94.6679	Helminths
F-X5-000013	Ascaris lumbricoides	Animal	0	Helminths
F-X2-000024	Ascaris lumbricoides	Soil	0	Helminths
F-X1-000046	Ascaris lumbricoides	Faecal	9.1972	Helminths
F-X1-000023	Ascaris lumbricoides	Faecal	2.83907	Helminths
F-X1-000022	Ascaris lumbricoides	Faecal	2.06839	Helminths
F-X1-000049	Ascaris lumbricoides	Faecal	0	Helminths
F-X1-000008	Ascaris lumbricoides	Faecal	26.4777	Helminths
F-X1-000024	Ascaris lumbricoides	Faecal	0	Helminths
F-X1-000019	Ascaris lumbricoides	Faecal	0	Helminths
F-X1-000034	Ascaris lumbricoides	Faecal	0	Helminths
F-X1-000026	Ascaris lumbricoides	Faecal	0	Helminths
F-X1-000025	Ascaris lumbricoides	Faecal	0	Helminths
F-X1-000030	Ascaris lumbricoides	Faecal	0	Helminths
F-X1-000017	Ascaris lumbricoides	Faecal	0	Helminths
F-X1-000052	Ascaris lumbricoides	Faecal	0	Helminths
F-X1-000012	Ascaris lumbricoides	Faecal	2.00562	Helminths
F-X1-000043	Ascaris lumbricoides	Faecal	0	Helminths
F-X1-000010	Ascaris lumbricoides	Faecal	0	Helminths
F-X1-000029	Ascaris lumbricoides	Faecal	0	Helminths
F-X1-000035	Ascaris lumbricoides	Faecal	0	Helminths
F-X1-000001	Ascaris lumbricoides	Faecal	0	Helminths
F-X1-000020	Ascaris lumbricoides	Faecal	7.42695	Helminths
F-X1-000044	Ascaris lumbricoides	Faecal	0	Helminths
F-X1-000036	Ascaris lumbricoides	Faecal	0	Helminths
F-X1-000038	Ascaris lumbricoides	Faecal	0	Helminths
F-X1-000028	Ascaris lumbricoides	Faecal	0	Helminths
F-X1-000055	Ascaris lumbricoides	Faecal	0	Helminths
F-X1-000003	Ascaris lumbricoides	Faecal	0	Helminths
F-X1-000047	Ascaris lumbricoides	Faecal	0	Helminths
F-X1-000057	Ascaris lumbricoides	Faecal	0	Helminths
F-X1-000004	Ascaris lumbricoides	Faecal	0	Helminths
F-X1-000016	Ascaris lumbricoides	Faecal	0	Helminths
F-X1-000009	Ascaris lumbricoides	Faecal	37.7861	Helminths
F-X1-000048	Ascaris lumbricoides	Faecal	0	Helminths
F-X1-000006	Ascaris lumbricoides	Faecal	0	Helminths
F-X1-000045	Ascaris lumbricoides	Faecal	19.4234	Helminths
F-X1-000058	Ascaris lumbricoides	Faecal	0	Helminths
F-X1-000021	Ascaris lumbricoides	Faecal	0	Helminths
F-X1-000053	Ascaris lumbricoides	Faecal	0	Helminths
F-X1-000015	Ascaris lumbricoides	Faecal	0	Helminths
F-X1-000039	Ascaris lumbricoides	Faecal	0	Helminths
F-X1-000056	Ascaris lumbricoides	Faecal	0	Helminths
F-X1-000002	Ascaris lumbricoides	Faecal	0	Helminths
F-X1-000033	Ascaris lumbricoides	Faecal	0	Helminths
F-X1-000013	Ascaris lumbricoides	Faecal	0	Helminths
F-X1-000014	Ascaris lumbricoides	Faecal	0	Helminths
F-X1-000018	Ascaris lumbricoides	Faecal	0	Helminths
F-X1-000005	Ascaris lumbricoides	Faecal	0	Helminths
F-X1-000037	Ascaris lumbricoides	Faecal	0	Helminths
F-X1-000011	Ascaris lumbricoides	Faecal	0	Helminths
F-X1-000040	Ascaris lumbricoides	Faecal	0	Helminths
F-X1-000031	Ascaris lumbricoides	Faecal	0	Helminths
F-X1-000051	Ascaris lumbricoides	Faecal	0	Helminths
F-X1-000060	Ascaris lumbricoides	Faecal	0	Helminths
F-X1-000054	Ascaris lumbricoides	Faecal	0	Helminths
F-X1-000032	Ascaris lumbricoides	Faecal	22.2618	Helminths
F-X1-000041	Ascaris lumbricoides	Faecal	139.202	Helminths
F-X1-000059	Ascaris lumbricoides	Faecal	1.0576	Helminths
F-X1-000007	Ascaris lumbricoides	Faecal	0	Helminths
F-X1-000050	Ascaris lumbricoides	Faecal	0	Helminths
F-X1-000063	Ascaris lumbricoides	Faecal	0	Helminths
F-X1-000064	Ascaris lumbricoides	Faecal	0	Helminths
F-X4-000001	Ascaris lumbricoides	Water.env	0	Helminths
F-X4-000002	Ascaris lumbricoides	Water.clean	0	Helminths
F-X4-000003	Ascaris lumbricoides	Water.clean	0	Helminths
F-X4-000004	Ascaris lumbricoides	Water.env	0	Helminths
F-X4-000005	Ascaris lumbricoides	Water.env	0	Helminths
F-X4-000006	Ascaris lumbricoides	Water.clean	0	Helminths
F-X4-000007	Ascaris lumbricoides	Water.env	0	Helminths
F-X4-000008	Ascaris lumbricoides	Water.clean	0	Helminths
F-X4-000009	Ascaris lumbricoides	Water.clean	0	Helminths
F-X4-000010	Ascaris lumbricoides	Water.env	0	Helminths
F-X4-000011	Ascaris lumbricoides	Water.clean	0	Helminths
F-X4-000012	Ascaris lumbricoides	Water.env	0	Helminths
F-X4-000013	Ascaris lumbricoides	Water.clean	0	Helminths
F-X4-000014	Ascaris lumbricoides	Water.env	0	Helminths
F-X4-000015	Ascaris lumbricoides	Water.clean	0	Helminths
F-X4-000016	Ascaris lumbricoides	Water.env	0	Helminths
F-X4-000017	Ascaris lumbricoides	Water.clean	0	Helminths
F-X4-000018	Ascaris lumbricoides	Water.env	0	Helminths
F-X4-000019	Ascaris lumbricoides	Water.env	0	Helminths
F-X4-000020	Ascaris lumbricoides	Water.clean	0	Helminths
F-X2-000009	Astrovirus	Soil	0	Viruses
F-X2-000018	Astrovirus	Soil	0	Viruses
F-X5-000010	Astrovirus	Animal	0	Viruses
F-X5-000006	Astrovirus	Animal	0	Viruses
F-X5-000014	Astrovirus	Animal	0	Viruses
F-X5-000017	Astrovirus	Animal	0	Viruses
F-X2-000017	Astrovirus	Soil	0	Viruses
F-X2-000010	Astrovirus	Soil	0	Viruses
F-X5-000007	Astrovirus	Animal	0	Viruses
F-X5-000012	Astrovirus	Animal	0	Viruses
F-X2-000006	Astrovirus	Soil	0	Viruses
F-X5-000002	Astrovirus	Animal	0	Viruses
F-X2-000019	Astrovirus	Soil	0	Viruses
F-X5-000009	Astrovirus	Animal	0	Viruses
F-X2-000002	Astrovirus	Soil	0	Viruses
F-X5-000018	Astrovirus	Animal	0	Viruses
F-X2-000022	Astrovirus	Soil	0	Viruses
F-X5-000005	Astrovirus	Animal	0	Viruses
F-X2-000011	Astrovirus	Soil	0	Viruses
F-X5-000008	Astrovirus	Animal	0	Viruses
F-X2-000016	Astrovirus	Soil	0	Viruses
F-X5-000001	Astrovirus	Animal	0	Viruses
F-X2-000005	Astrovirus	Soil	0	Viruses
F-X5-000019	Astrovirus	Animal	0	Viruses
F-X2-000004	Astrovirus	Soil	0	Viruses
F-X2-000001	Astrovirus	Soil	0	Viruses
F-X2-000012	Astrovirus	Soil	0	Viruses
F-X2-000007	Astrovirus	Soil	0	Viruses
F-X2-000003	Astrovirus	Soil	0	Viruses
F-X2-000020	Astrovirus	Soil	0	Viruses
F-X2-000008	Astrovirus	Soil	0	Viruses
F-X5-000003	Astrovirus	Animal	0	Viruses
F-X5-000011	Astrovirus	Animal	0	Viruses
F-X2-000014	Astrovirus	Soil	0	Viruses
F-X2-000013	Astrovirus	Soil	0	Viruses
F-X2-000023	Astrovirus	Soil	0	Viruses
F-X2-000015	Astrovirus	Soil	0	Viruses
F-X5-000004	Astrovirus	Animal	0	Viruses
F-X2-000021	Astrovirus	Soil	0	Viruses
F-X5-000013	Astrovirus	Animal	0	Viruses
F-X2-000024	Astrovirus	Soil	0	Viruses
F-X1-000046	Astrovirus	Faecal	0	Viruses
F-X1-000023	Astrovirus	Faecal	0	Viruses
F-X1-000022	Astrovirus	Faecal	0	Viruses
F-X1-000049	Astrovirus	Faecal	0	Viruses
F-X1-000008	Astrovirus	Faecal	0	Viruses
F-X1-000024	Astrovirus	Faecal	0	Viruses
F-X1-000019	Astrovirus	Faecal	0	Viruses
F-X1-000034	Astrovirus	Faecal	0	Viruses
F-X1-000026	Astrovirus	Faecal	0	Viruses
F-X1-000025	Astrovirus	Faecal	0	Viruses
F-X1-000030	Astrovirus	Faecal	0	Viruses
F-X1-000017	Astrovirus	Faecal	0	Viruses
F-X1-000052	Astrovirus	Faecal	0	Viruses
F-X1-000012	Astrovirus	Faecal	0	Viruses
F-X1-000043	Astrovirus	Faecal	0	Viruses
F-X1-000010	Astrovirus	Faecal	0	Viruses
F-X1-000029	Astrovirus	Faecal	0	Viruses
F-X1-000035	Astrovirus	Faecal	0	Viruses
F-X1-000001	Astrovirus	Faecal	0	Viruses
F-X1-000020	Astrovirus	Faecal	0	Viruses
F-X1-000044	Astrovirus	Faecal	0	Viruses
F-X1-000036	Astrovirus	Faecal	0	Viruses
F-X1-000038	Astrovirus	Faecal	0	Viruses
F-X1-000028	Astrovirus	Faecal	0	Viruses
F-X1-000055	Astrovirus	Faecal	0	Viruses
F-X1-000003	Astrovirus	Faecal	0	Viruses
F-X1-000047	Astrovirus	Faecal	0	Viruses
F-X1-000057	Astrovirus	Faecal	0	Viruses
F-X1-000004	Astrovirus	Faecal	0	Viruses
F-X1-000016	Astrovirus	Faecal	0	Viruses
F-X1-000009	Astrovirus	Faecal	0	Viruses
F-X1-000048	Astrovirus	Faecal	0	Viruses
F-X1-000006	Astrovirus	Faecal	0	Viruses
F-X1-000045	Astrovirus	Faecal	0	Viruses
F-X1-000058	Astrovirus	Faecal	0	Viruses
F-X1-000021	Astrovirus	Faecal	0	Viruses
F-X1-000053	Astrovirus	Faecal	0	Viruses
F-X1-000015	Astrovirus	Faecal	0	Viruses
F-X1-000039	Astrovirus	Faecal	0	Viruses
F-X1-000056	Astrovirus	Faecal	0	Viruses
F-X1-000002	Astrovirus	Faecal	0	Viruses
F-X1-000033	Astrovirus	Faecal	0	Viruses
F-X1-000013	Astrovirus	Faecal	0	Viruses
F-X1-000014	Astrovirus	Faecal	0	Viruses
F-X1-000018	Astrovirus	Faecal	0	Viruses
F-X1-000005	Astrovirus	Faecal	0	Viruses
F-X1-000037	Astrovirus	Faecal	0	Viruses
F-X1-000011	Astrovirus	Faecal	0	Viruses
F-X1-000040	Astrovirus	Faecal	0	Viruses
F-X1-000031	Astrovirus	Faecal	0	Viruses
F-X1-000051	Astrovirus	Faecal	0	Viruses
F-X1-000060	Astrovirus	Faecal	0	Viruses
F-X1-000054	Astrovirus	Faecal	0	Viruses
F-X1-000032	Astrovirus	Faecal	0	Viruses
F-X1-000041	Astrovirus	Faecal	0	Viruses
F-X1-000059	Astrovirus	Faecal	0	Viruses
F-X1-000007	Astrovirus	Faecal	0	Viruses
F-X1-000050	Astrovirus	Faecal	0	Viruses
F-X1-000063	Astrovirus	Faecal	0	Viruses
F-X1-000064	Astrovirus	Faecal	0	Viruses
F-X4-000001	Astrovirus	Water.env	0	Viruses
F-X4-000002	Astrovirus	Water.clean	0	Viruses
F-X4-000003	Astrovirus	Water.clean	0	Viruses
F-X4-000004	Astrovirus	Water.env	0	Viruses
F-X4-000005	Astrovirus	Water.env	0	Viruses
F-X4-000006	Astrovirus	Water.clean	0	Viruses
F-X4-000007	Astrovirus	Water.env	0	Viruses
F-X4-000008	Astrovirus	Water.clean	0	Viruses
F-X4-000009	Astrovirus	Water.clean	0	Viruses
F-X4-000010	Astrovirus	Water.env	0	Viruses
F-X4-000011	Astrovirus	Water.clean	0	Viruses
F-X4-000012	Astrovirus	Water.env	0	Viruses
F-X4-000013	Astrovirus	Water.clean	0	Viruses
F-X4-000014	Astrovirus	Water.env	0	Viruses
F-X4-000015	Astrovirus	Water.clean	0	Viruses
F-X4-000016	Astrovirus	Water.env	0	Viruses
F-X4-000017	Astrovirus	Water.clean	0	Viruses
F-X4-000018	Astrovirus	Water.env	0	Viruses
F-X4-000019	Astrovirus	Water.env	0	Viruses
F-X4-000020	Astrovirus	Water.clean	0	Viruses
F-X2-000009	Bacteroides	Soil	0	Indicators
F-X2-000018	Bacteroides	Soil	0	Indicators
F-X5-000010	Bacteroides	Animal	0.0104508	Indicators
F-X5-000006	Bacteroides	Animal	0	Indicators
F-X5-000014	Bacteroides	Animal	0	Indicators
F-X5-000017	Bacteroides	Animal	0	Indicators
F-X2-000017	Bacteroides	Soil	0	Indicators
F-X2-000010	Bacteroides	Soil	0	Indicators
F-X5-000007	Bacteroides	Animal	0.530353	Indicators
F-X5-000012	Bacteroides	Animal	0	Indicators
F-X2-000006	Bacteroides	Soil	0	Indicators
F-X5-000002	Bacteroides	Animal	0	Indicators
F-X2-000019	Bacteroides	Soil	0	Indicators
F-X5-000009	Bacteroides	Animal	0	Indicators
F-X2-000002	Bacteroides	Soil	0	Indicators
F-X5-000018	Bacteroides	Animal	66.5257	Indicators
F-X2-000022	Bacteroides	Soil	0	Indicators
F-X5-000005	Bacteroides	Animal	0.231671	Indicators
F-X2-000011	Bacteroides	Soil	0	Indicators
F-X5-000008	Bacteroides	Animal	0	Indicators
F-X2-000016	Bacteroides	Soil	0	Indicators
F-X5-000001	Bacteroides	Animal	0	Indicators
F-X2-000005	Bacteroides	Soil	0	Indicators
F-X5-000019	Bacteroides	Animal	0.0135799	Indicators
F-X2-000004	Bacteroides	Soil	0	Indicators
F-X2-000001	Bacteroides	Soil	0	Indicators
F-X2-000012	Bacteroides	Soil	0	Indicators
F-X2-000007	Bacteroides	Soil	0	Indicators
F-X2-000003	Bacteroides	Soil	0	Indicators
F-X2-000020	Bacteroides	Soil	0	Indicators
F-X2-000008	Bacteroides	Soil	0	Indicators
F-X5-000003	Bacteroides	Animal	0	Indicators
F-X5-000011	Bacteroides	Animal	0.17939	Indicators
F-X2-000014	Bacteroides	Soil	0	Indicators
F-X2-000013	Bacteroides	Soil	0	Indicators
F-X2-000023	Bacteroides	Soil	0	Indicators
F-X2-000015	Bacteroides	Soil	0	Indicators
F-X5-000004	Bacteroides	Animal	0	Indicators
F-X2-000021	Bacteroides	Soil	0	Indicators
F-X5-000013	Bacteroides	Animal	0	Indicators
F-X2-000024	Bacteroides	Soil	0	Indicators
F-X1-000046	Bacteroides	Faecal	26.896	Indicators
F-X1-000023	Bacteroides	Faecal	0.00297933	Indicators
F-X1-000022	Bacteroides	Faecal	38.3885	Indicators
F-X1-000049	Bacteroides	Faecal	0	Indicators
F-X1-000008	Bacteroides	Faecal	0.000489344	Indicators
F-X1-000024	Bacteroides	Faecal	0	Indicators
F-X1-000019	Bacteroides	Faecal	6079.41	Indicators
F-X1-000034	Bacteroides	Faecal	0.16119	Indicators
F-X1-000026	Bacteroides	Faecal	0	Indicators
F-X1-000025	Bacteroides	Faecal	0	Indicators
F-X1-000030	Bacteroides	Faecal	0	Indicators
F-X1-000017	Bacteroides	Faecal	0	Indicators
F-X1-000052	Bacteroides	Faecal	0	Indicators
F-X1-000012	Bacteroides	Faecal	0.00422724	Indicators
F-X1-000043	Bacteroides	Faecal	0.00314651	Indicators
F-X1-000010	Bacteroides	Faecal	0	Indicators
F-X1-000029	Bacteroides	Faecal	0	Indicators
F-X1-000035	Bacteroides	Faecal	0	Indicators
F-X1-000001	Bacteroides	Faecal	0.0263764	Indicators
F-X1-000020	Bacteroides	Faecal	0.0108229	Indicators
F-X1-000044	Bacteroides	Faecal	0.0102087	Indicators
F-X1-000036	Bacteroides	Faecal	0	Indicators
F-X1-000038	Bacteroides	Faecal	5453.75	Indicators
F-X1-000028	Bacteroides	Faecal	0.0335858	Indicators
F-X1-000055	Bacteroides	Faecal	0	Indicators
F-X1-000003	Bacteroides	Faecal	0.0430409	Indicators
F-X1-000047	Bacteroides	Faecal	0	Indicators
F-X1-000057	Bacteroides	Faecal	0	Indicators
F-X1-000004	Bacteroides	Faecal	0.0650244	Indicators
F-X1-000016	Bacteroides	Faecal	0.00993735	Indicators
F-X1-000009	Bacteroides	Faecal	0	Indicators
F-X1-000048	Bacteroides	Faecal	0.0305908	Indicators
F-X1-000006	Bacteroides	Faecal	0	Indicators
F-X1-000045	Bacteroides	Faecal	0	Indicators
F-X1-000058	Bacteroides	Faecal	0.0044035	Indicators
F-X1-000021	Bacteroides	Faecal	0	Indicators
F-X1-000053	Bacteroides	Faecal	0	Indicators
F-X1-000015	Bacteroides	Faecal	0	Indicators
F-X1-000039	Bacteroides	Faecal	0	Indicators
F-X1-000056	Bacteroides	Faecal	0	Indicators
F-X1-000002	Bacteroides	Faecal	0	Indicators
F-X1-000033	Bacteroides	Faecal	0	Indicators
F-X1-000013	Bacteroides	Faecal	0	Indicators
F-X1-000014	Bacteroides	Faecal	0.0674293	Indicators
F-X1-000018	Bacteroides	Faecal	0.110509	Indicators
F-X1-000005	Bacteroides	Faecal	0.00524801	Indicators
F-X1-000037	Bacteroides	Faecal	0.0344641	Indicators
F-X1-000011	Bacteroides	Faecal	0	Indicators
F-X1-000040	Bacteroides	Faecal	0	Indicators
F-X1-000031	Bacteroides	Faecal	667.742	Indicators
F-X1-000051	Bacteroides	Faecal	0.0578896	Indicators
F-X1-000060	Bacteroides	Faecal	0.000450556	Indicators
F-X1-000054	Bacteroides	Faecal	0	Indicators
F-X1-000032	Bacteroides	Faecal	0	Indicators
F-X1-000041	Bacteroides	Faecal	0	Indicators
F-X1-000059	Bacteroides	Faecal	0.000620262	Indicators
F-X1-000007	Bacteroides	Faecal	0.1497	Indicators
F-X1-000050	Bacteroides	Faecal	0	Indicators
F-X1-000063	Bacteroides	Faecal	0	Indicators
F-X1-000064	Bacteroides	Faecal	0	Indicators
F-X4-000001	Bacteroides	Water.env	0.82365	Indicators
F-X4-000002	Bacteroides	Water.clean	0	Indicators
F-X4-000003	Bacteroides	Water.clean	0	Indicators
F-X4-000004	Bacteroides	Water.env	0.0555906	Indicators
F-X4-000005	Bacteroides	Water.env	24.0723	Indicators
F-X4-000006	Bacteroides	Water.clean	0	Indicators
F-X4-000007	Bacteroides	Water.env	5149.33	Indicators
F-X4-000008	Bacteroides	Water.clean	0	Indicators
F-X4-000009	Bacteroides	Water.clean	0	Indicators
F-X4-000010	Bacteroides	Water.env	0	Indicators
F-X4-000011	Bacteroides	Water.clean	0	Indicators
F-X4-000012	Bacteroides	Water.env	2.86416	Indicators
F-X4-000013	Bacteroides	Water.clean	0	Indicators
F-X4-000014	Bacteroides	Water.env	83.8346	Indicators
F-X4-000015	Bacteroides	Water.clean	0	Indicators
F-X4-000016	Bacteroides	Water.env	0	Indicators
F-X4-000017	Bacteroides	Water.clean	0	Indicators
F-X4-000018	Bacteroides	Water.env	0	Indicators
F-X4-000019	Bacteroides	Water.env	1.52401	Indicators
F-X4-000020	Bacteroides	Water.clean	27.0157	Indicators
F-X2-000009	Bacteroides fragilis	Soil	0	Bacteria
F-X2-000018	Bacteroides fragilis	Soil	0	Bacteria
F-X5-000010	Bacteroides fragilis	Animal	0	Bacteria
F-X5-000006	Bacteroides fragilis	Animal	0	Bacteria
F-X5-000014	Bacteroides fragilis	Animal	0	Bacteria
F-X5-000017	Bacteroides fragilis	Animal	0	Bacteria
F-X2-000017	Bacteroides fragilis	Soil	0	Bacteria
F-X2-000010	Bacteroides fragilis	Soil	0	Bacteria
F-X5-000007	Bacteroides fragilis	Animal	0	Bacteria
F-X5-000012	Bacteroides fragilis	Animal	0	Bacteria
F-X2-000006	Bacteroides fragilis	Soil	0	Bacteria
F-X5-000002	Bacteroides fragilis	Animal	0	Bacteria
F-X2-000019	Bacteroides fragilis	Soil	0	Bacteria
F-X5-000009	Bacteroides fragilis	Animal	0	Bacteria
F-X2-000002	Bacteroides fragilis	Soil	0	Bacteria
F-X5-000018	Bacteroides fragilis	Animal	0	Bacteria
F-X2-000022	Bacteroides fragilis	Soil	0	Bacteria
F-X5-000005	Bacteroides fragilis	Animal	0	Bacteria
F-X2-000011	Bacteroides fragilis	Soil	0	Bacteria
F-X5-000008	Bacteroides fragilis	Animal	0	Bacteria
F-X2-000016	Bacteroides fragilis	Soil	0	Bacteria
F-X5-000001	Bacteroides fragilis	Animal	0	Bacteria
F-X2-000005	Bacteroides fragilis	Soil	0	Bacteria
F-X5-000019	Bacteroides fragilis	Animal	0.551028	Bacteria
F-X2-000004	Bacteroides fragilis	Soil	0	Bacteria
F-X2-000001	Bacteroides fragilis	Soil	0	Bacteria
F-X2-000012	Bacteroides fragilis	Soil	0	Bacteria
F-X2-000007	Bacteroides fragilis	Soil	0	Bacteria
F-X2-000003	Bacteroides fragilis	Soil	0	Bacteria
F-X2-000020	Bacteroides fragilis	Soil	0	Bacteria
F-X2-000008	Bacteroides fragilis	Soil	0	Bacteria
F-X5-000003	Bacteroides fragilis	Animal	0	Bacteria
F-X5-000011	Bacteroides fragilis	Animal	0	Bacteria
F-X2-000014	Bacteroides fragilis	Soil	0	Bacteria
F-X2-000013	Bacteroides fragilis	Soil	0	Bacteria
F-X2-000023	Bacteroides fragilis	Soil	0	Bacteria
F-X2-000015	Bacteroides fragilis	Soil	0	Bacteria
F-X5-000004	Bacteroides fragilis	Animal	0	Bacteria
F-X2-000021	Bacteroides fragilis	Soil	0	Bacteria
F-X5-000013	Bacteroides fragilis	Animal	0	Bacteria
F-X2-000024	Bacteroides fragilis	Soil	0	Bacteria
F-X1-000046	Bacteroides fragilis	Faecal	0	Bacteria
F-X1-000023	Bacteroides fragilis	Faecal	0	Bacteria
F-X1-000022	Bacteroides fragilis	Faecal	0	Bacteria
F-X1-000049	Bacteroides fragilis	Faecal	0	Bacteria
F-X1-000008	Bacteroides fragilis	Faecal	134.874	Bacteria
F-X1-000024	Bacteroides fragilis	Faecal	0	Bacteria
F-X1-000019	Bacteroides fragilis	Faecal	0	Bacteria
F-X1-000034	Bacteroides fragilis	Faecal	0	Bacteria
F-X1-000026	Bacteroides fragilis	Faecal	0	Bacteria
F-X1-000025	Bacteroides fragilis	Faecal	2082.28	Bacteria
F-X1-000030	Bacteroides fragilis	Faecal	0	Bacteria
F-X1-000017	Bacteroides fragilis	Faecal	0	Bacteria
F-X1-000052	Bacteroides fragilis	Faecal	0	Bacteria
F-X1-000012	Bacteroides fragilis	Faecal	0	Bacteria
F-X1-000043	Bacteroides fragilis	Faecal	0	Bacteria
F-X1-000010	Bacteroides fragilis	Faecal	0	Bacteria
F-X1-000029	Bacteroides fragilis	Faecal	0	Bacteria
F-X1-000035	Bacteroides fragilis	Faecal	0	Bacteria
F-X1-000001	Bacteroides fragilis	Faecal	0	Bacteria
F-X1-000020	Bacteroides fragilis	Faecal	0	Bacteria
F-X1-000044	Bacteroides fragilis	Faecal	0	Bacteria
F-X1-000036	Bacteroides fragilis	Faecal	0	Bacteria
F-X1-000038	Bacteroides fragilis	Faecal	0	Bacteria
F-X1-000028	Bacteroides fragilis	Faecal	0	Bacteria
F-X1-000055	Bacteroides fragilis	Faecal	0	Bacteria
F-X1-000003	Bacteroides fragilis	Faecal	0	Bacteria
F-X1-000047	Bacteroides fragilis	Faecal	0	Bacteria
F-X1-000057	Bacteroides fragilis	Faecal	0	Bacteria
F-X1-000004	Bacteroides fragilis	Faecal	0	Bacteria
F-X1-000016	Bacteroides fragilis	Faecal	0	Bacteria
F-X1-000009	Bacteroides fragilis	Faecal	0	Bacteria
F-X1-000048	Bacteroides fragilis	Faecal	0	Bacteria
F-X1-000006	Bacteroides fragilis	Faecal	0	Bacteria
F-X1-000045	Bacteroides fragilis	Faecal	0	Bacteria
F-X1-000058	Bacteroides fragilis	Faecal	0	Bacteria
F-X1-000021	Bacteroides fragilis	Faecal	0	Bacteria
F-X1-000053	Bacteroides fragilis	Faecal	0	Bacteria
F-X1-000015	Bacteroides fragilis	Faecal	0	Bacteria
F-X1-000039	Bacteroides fragilis	Faecal	0	Bacteria
F-X1-000056	Bacteroides fragilis	Faecal	0.0452535	Bacteria
F-X1-000002	Bacteroides fragilis	Faecal	0	Bacteria
F-X1-000033	Bacteroides fragilis	Faecal	0	Bacteria
F-X1-000013	Bacteroides fragilis	Faecal	0	Bacteria
F-X1-000014	Bacteroides fragilis	Faecal	0	Bacteria
F-X1-000018	Bacteroides fragilis	Faecal	0	Bacteria
F-X1-000005	Bacteroides fragilis	Faecal	0	Bacteria
F-X1-000037	Bacteroides fragilis	Faecal	0	Bacteria
F-X1-000011	Bacteroides fragilis	Faecal	0	Bacteria
F-X1-000040	Bacteroides fragilis	Faecal	0	Bacteria
F-X1-000031	Bacteroides fragilis	Faecal	0	Bacteria
F-X1-000051	Bacteroides fragilis	Faecal	0	Bacteria
F-X1-000060	Bacteroides fragilis	Faecal	0	Bacteria
F-X1-000054	Bacteroides fragilis	Faecal	0	Bacteria
F-X1-000032	Bacteroides fragilis	Faecal	0	Bacteria
F-X1-000041	Bacteroides fragilis	Faecal	0	Bacteria
F-X1-000059	Bacteroides fragilis	Faecal	0	Bacteria
F-X1-000007	Bacteroides fragilis	Faecal	0	Bacteria
F-X1-000050	Bacteroides fragilis	Faecal	0	Bacteria
F-X1-000063	Bacteroides fragilis	Faecal	0	Bacteria
F-X1-000064	Bacteroides fragilis	Faecal	43.2516	Bacteria
F-X4-000001	Bacteroides fragilis	Water.env	0	Bacteria
F-X4-000002	Bacteroides fragilis	Water.clean	0	Bacteria
F-X4-000003	Bacteroides fragilis	Water.clean	0	Bacteria
F-X4-000004	Bacteroides fragilis	Water.env	0	Bacteria
F-X4-000005	Bacteroides fragilis	Water.env	0	Bacteria
F-X4-000006	Bacteroides fragilis	Water.clean	0	Bacteria
F-X4-000007	Bacteroides fragilis	Water.env	4.64614	Bacteria
F-X4-000008	Bacteroides fragilis	Water.clean	0	Bacteria
F-X4-000009	Bacteroides fragilis	Water.clean	0	Bacteria
F-X4-000010	Bacteroides fragilis	Water.env	23.7228	Bacteria
F-X4-000011	Bacteroides fragilis	Water.clean	0	Bacteria
F-X4-000012	Bacteroides fragilis	Water.env	0	Bacteria
F-X4-000013	Bacteroides fragilis	Water.clean	0	Bacteria
F-X4-000014	Bacteroides fragilis	Water.env	0	Bacteria
F-X4-000015	Bacteroides fragilis	Water.clean	0	Bacteria
F-X4-000016	Bacteroides fragilis	Water.env	0	Bacteria
F-X4-000017	Bacteroides fragilis	Water.clean	0	Bacteria
F-X4-000018	Bacteroides fragilis	Water.env	0	Bacteria
F-X4-000019	Bacteroides fragilis	Water.env	0	Bacteria
F-X4-000020	Bacteroides fragilis	Water.clean	0	Bacteria
F-X2-000009	Blastocystis	Soil	0	Protozoa
F-X2-000018	Blastocystis	Soil	0	Protozoa
F-X5-000010	Blastocystis	Animal	0	Protozoa
F-X5-000006	Blastocystis	Animal	0	Protozoa
F-X5-000014	Blastocystis	Animal	0	Protozoa
F-X5-000017	Blastocystis	Animal	0	Protozoa
F-X2-000017	Blastocystis	Soil	0	Protozoa
F-X2-000010	Blastocystis	Soil	0	Protozoa
F-X5-000007	Blastocystis	Animal	0	Protozoa
F-X5-000012	Blastocystis	Animal	0	Protozoa
F-X2-000006	Blastocystis	Soil	0	Protozoa
F-X5-000002	Blastocystis	Animal	0	Protozoa
F-X2-000019	Blastocystis	Soil	0	Protozoa
F-X5-000009	Blastocystis	Animal	0.525006	Protozoa
F-X2-000002	Blastocystis	Soil	0	Protozoa
F-X5-000018	Blastocystis	Animal	0	Protozoa
F-X2-000022	Blastocystis	Soil	0	Protozoa
F-X5-000005	Blastocystis	Animal	0.344245	Protozoa
F-X2-000011	Blastocystis	Soil	0	Protozoa
F-X5-000008	Blastocystis	Animal	0	Protozoa
F-X2-000016	Blastocystis	Soil	0	Protozoa
F-X5-000001	Blastocystis	Animal	2.30034	Protozoa
F-X2-000005	Blastocystis	Soil	0	Protozoa
F-X5-000019	Blastocystis	Animal	0	Protozoa
F-X2-000004	Blastocystis	Soil	0	Protozoa
F-X2-000001	Blastocystis	Soil	0	Protozoa
F-X2-000012	Blastocystis	Soil	0	Protozoa
F-X2-000007	Blastocystis	Soil	0	Protozoa
F-X2-000003	Blastocystis	Soil	0	Protozoa
F-X2-000020	Blastocystis	Soil	0	Protozoa
F-X2-000008	Blastocystis	Soil	0	Protozoa
F-X5-000003	Blastocystis	Animal	0	Protozoa
F-X5-000011	Blastocystis	Animal	4.3896	Protozoa
F-X2-000014	Blastocystis	Soil	0	Protozoa
F-X2-000013	Blastocystis	Soil	0	Protozoa
F-X2-000023	Blastocystis	Soil	0	Protozoa
F-X2-000015	Blastocystis	Soil	0	Protozoa
F-X5-000004	Blastocystis	Animal	0	Protozoa
F-X2-000021	Blastocystis	Soil	0	Protozoa
F-X5-000013	Blastocystis	Animal	0	Protozoa
F-X2-000024	Blastocystis	Soil	0	Protozoa
F-X1-000046	Blastocystis	Faecal	0	Protozoa
F-X1-000023	Blastocystis	Faecal	98.134	Protozoa
F-X1-000022	Blastocystis	Faecal	5.4898	Protozoa
F-X1-000049	Blastocystis	Faecal	0	Protozoa
F-X1-000008	Blastocystis	Faecal	0	Protozoa
F-X1-000024	Blastocystis	Faecal	0	Protozoa
F-X1-000019	Blastocystis	Faecal	0	Protozoa
F-X1-000034	Blastocystis	Faecal	0	Protozoa
F-X1-000026	Blastocystis	Faecal	0	Protozoa
F-X1-000025	Blastocystis	Faecal	0	Protozoa
F-X1-000030	Blastocystis	Faecal	0	Protozoa
F-X1-000017	Blastocystis	Faecal	0	Protozoa
F-X1-000052	Blastocystis	Faecal	0	Protozoa
F-X1-000012	Blastocystis	Faecal	0	Protozoa
F-X1-000043	Blastocystis	Faecal	0	Protozoa
F-X1-000010	Blastocystis	Faecal	9.99475	Protozoa
F-X1-000029	Blastocystis	Faecal	0	Protozoa
F-X1-000035	Blastocystis	Faecal	0	Protozoa
F-X1-000001	Blastocystis	Faecal	0	Protozoa
F-X1-000020	Blastocystis	Faecal	0	Protozoa
F-X1-000044	Blastocystis	Faecal	0	Protozoa
F-X1-000036	Blastocystis	Faecal	0	Protozoa
F-X1-000038	Blastocystis	Faecal	0	Protozoa
F-X1-000028	Blastocystis	Faecal	0	Protozoa
F-X1-000055	Blastocystis	Faecal	12035.5	Protozoa
F-X1-000003	Blastocystis	Faecal	129.553	Protozoa
F-X1-000047	Blastocystis	Faecal	0	Protozoa
F-X1-000057	Blastocystis	Faecal	0	Protozoa
F-X1-000004	Blastocystis	Faecal	0	Protozoa
F-X1-000016	Blastocystis	Faecal	0	Protozoa
F-X1-000009	Blastocystis	Faecal	0	Protozoa
F-X1-000048	Blastocystis	Faecal	0	Protozoa
F-X1-000006	Blastocystis	Faecal	0	Protozoa
F-X1-000045	Blastocystis	Faecal	111.732	Protozoa
F-X1-000058	Blastocystis	Faecal	0	Protozoa
F-X1-000021	Blastocystis	Faecal	10.8097	Protozoa
F-X1-000053	Blastocystis	Faecal	0	Protozoa
F-X1-000015	Blastocystis	Faecal	11517.5	Protozoa
F-X1-000039	Blastocystis	Faecal	0	Protozoa
F-X1-000056	Blastocystis	Faecal	0	Protozoa
F-X1-000002	Blastocystis	Faecal	1708.24	Protozoa
F-X1-000033	Blastocystis	Faecal	547.313	Protozoa
F-X1-000013	Blastocystis	Faecal	0	Protozoa
F-X1-000014	Blastocystis	Faecal	0.42721	Protozoa
F-X1-000018	Blastocystis	Faecal	0	Protozoa
F-X1-000005	Blastocystis	Faecal	0	Protozoa
F-X1-000037	Blastocystis	Faecal	13.6652	Protozoa
F-X1-000011	Blastocystis	Faecal	0	Protozoa
F-X1-000040	Blastocystis	Faecal	0	Protozoa
F-X1-000031	Blastocystis	Faecal	0	Protozoa
F-X1-000051	Blastocystis	Faecal	0	Protozoa
F-X1-000060	Blastocystis	Faecal	0	Protozoa
F-X1-000054	Blastocystis	Faecal	0	Protozoa
F-X1-000032	Blastocystis	Faecal	0	Protozoa
F-X1-000041	Blastocystis	Faecal	44.8502	Protozoa
F-X1-000059	Blastocystis	Faecal	0	Protozoa
F-X1-000007	Blastocystis	Faecal	0	Protozoa
F-X1-000050	Blastocystis	Faecal	0	Protozoa
F-X1-000063	Blastocystis	Faecal	0	Protozoa
F-X1-000064	Blastocystis	Faecal	3192.64	Protozoa
F-X4-000001	Blastocystis	Water.env	466.19	Protozoa
F-X4-000002	Blastocystis	Water.clean	0	Protozoa
F-X4-000003	Blastocystis	Water.clean	0	Protozoa
F-X4-000004	Blastocystis	Water.env	619.014	Protozoa
F-X4-000005	Blastocystis	Water.env	159.276	Protozoa
F-X4-000006	Blastocystis	Water.clean	0	Protozoa
F-X4-000007	Blastocystis	Water.env	1864.99	Protozoa
F-X4-000008	Blastocystis	Water.clean	0	Protozoa
F-X4-000009	Blastocystis	Water.clean	0	Protozoa
F-X4-000010	Blastocystis	Water.env	306.005	Protozoa
F-X4-000011	Blastocystis	Water.clean	0	Protozoa
F-X4-000012	Blastocystis	Water.env	2772.17	Protozoa
F-X4-000013	Blastocystis	Water.clean	0	Protozoa
F-X4-000014	Blastocystis	Water.env	6494.64	Protozoa
F-X4-000015	Blastocystis	Water.clean	0	Protozoa
F-X4-000016	Blastocystis	Water.env	483.005	Protozoa
F-X4-000017	Blastocystis	Water.clean	0	Protozoa
F-X4-000018	Blastocystis	Water.env	0	Protozoa
F-X4-000019	Blastocystis	Water.env	0	Protozoa
F-X4-000020	Blastocystis	Water.clean	0	Protozoa
F-X2-000009	Campylobacter jejuni/coli	Soil	0	Bacteria
F-X2-000018	Campylobacter jejuni/coli	Soil	0	Bacteria
F-X5-000010	Campylobacter jejuni/coli	Animal	0	Bacteria
F-X5-000006	Campylobacter jejuni/coli	Animal	0	Bacteria
F-X5-000014	Campylobacter jejuni/coli	Animal	0	Bacteria
F-X5-000017	Campylobacter jejuni/coli	Animal	0	Bacteria
F-X2-000017	Campylobacter jejuni/coli	Soil	0	Bacteria
F-X2-000010	Campylobacter jejuni/coli	Soil	0	Bacteria
F-X5-000007	Campylobacter jejuni/coli	Animal	0	Bacteria
F-X5-000012	Campylobacter jejuni/coli	Animal	0.0893556	Bacteria
F-X2-000006	Campylobacter jejuni/coli	Soil	0	Bacteria
F-X5-000002	Campylobacter jejuni/coli	Animal	0	Bacteria
F-X2-000019	Campylobacter jejuni/coli	Soil	0	Bacteria
F-X5-000009	Campylobacter jejuni/coli	Animal	0	Bacteria
F-X2-000002	Campylobacter jejuni/coli	Soil	0	Bacteria
F-X5-000018	Campylobacter jejuni/coli	Animal	0	Bacteria
F-X2-000022	Campylobacter jejuni/coli	Soil	0	Bacteria
F-X5-000005	Campylobacter jejuni/coli	Animal	0	Bacteria
F-X2-000011	Campylobacter jejuni/coli	Soil	0	Bacteria
F-X5-000008	Campylobacter jejuni/coli	Animal	0	Bacteria
F-X2-000016	Campylobacter jejuni/coli	Soil	0	Bacteria
F-X5-000001	Campylobacter jejuni/coli	Animal	0.379309	Bacteria
F-X2-000005	Campylobacter jejuni/coli	Soil	0	Bacteria
F-X5-000019	Campylobacter jejuni/coli	Animal	14.836	Bacteria
F-X2-000004	Campylobacter jejuni/coli	Soil	0	Bacteria
F-X2-000001	Campylobacter jejuni/coli	Soil	0	Bacteria
F-X2-000012	Campylobacter jejuni/coli	Soil	0	Bacteria
F-X2-000007	Campylobacter jejuni/coli	Soil	0	Bacteria
F-X2-000003	Campylobacter jejuni/coli	Soil	0	Bacteria
F-X2-000020	Campylobacter jejuni/coli	Soil	0	Bacteria
F-X2-000008	Campylobacter jejuni/coli	Soil	0	Bacteria
F-X5-000003	Campylobacter jejuni/coli	Animal	0	Bacteria
F-X5-000011	Campylobacter jejuni/coli	Animal	0	Bacteria
F-X2-000014	Campylobacter jejuni/coli	Soil	0	Bacteria
F-X2-000013	Campylobacter jejuni/coli	Soil	0	Bacteria
F-X2-000023	Campylobacter jejuni/coli	Soil	0	Bacteria
F-X2-000015	Campylobacter jejuni/coli	Soil	0	Bacteria
F-X5-000004	Campylobacter jejuni/coli	Animal	0	Bacteria
F-X2-000021	Campylobacter jejuni/coli	Soil	0	Bacteria
F-X5-000013	Campylobacter jejuni/coli	Animal	20.32	Bacteria
F-X2-000024	Campylobacter jejuni/coli	Soil	0	Bacteria
F-X1-000046	Campylobacter jejuni/coli	Faecal	0	Bacteria
F-X1-000023	Campylobacter jejuni/coli	Faecal	0	Bacteria
F-X1-000022	Campylobacter jejuni/coli	Faecal	0	Bacteria
F-X1-000049	Campylobacter jejuni/coli	Faecal	0	Bacteria
F-X1-000008	Campylobacter jejuni/coli	Faecal	0	Bacteria
F-X1-000024	Campylobacter jejuni/coli	Faecal	0.0407794	Bacteria
F-X1-000019	Campylobacter jejuni/coli	Faecal	0	Bacteria
F-X1-000034	Campylobacter jejuni/coli	Faecal	0	Bacteria
F-X1-000026	Campylobacter jejuni/coli	Faecal	0	Bacteria
F-X1-000025	Campylobacter jejuni/coli	Faecal	0	Bacteria
F-X1-000030	Campylobacter jejuni/coli	Faecal	0	Bacteria
F-X1-000017	Campylobacter jejuni/coli	Faecal	0	Bacteria
F-X1-000052	Campylobacter jejuni/coli	Faecal	0	Bacteria
F-X1-000012	Campylobacter jejuni/coli	Faecal	0	Bacteria
F-X1-000043	Campylobacter jejuni/coli	Faecal	0	Bacteria
F-X1-000010	Campylobacter jejuni/coli	Faecal	0	Bacteria
F-X1-000029	Campylobacter jejuni/coli	Faecal	0	Bacteria
F-X1-000035	Campylobacter jejuni/coli	Faecal	0	Bacteria
F-X1-000001	Campylobacter jejuni/coli	Faecal	0	Bacteria
F-X1-000020	Campylobacter jejuni/coli	Faecal	0	Bacteria
F-X1-000044	Campylobacter jejuni/coli	Faecal	0	Bacteria
F-X1-000036	Campylobacter jejuni/coli	Faecal	0	Bacteria
F-X1-000038	Campylobacter jejuni/coli	Faecal	0	Bacteria
F-X1-000028	Campylobacter jejuni/coli	Faecal	0	Bacteria
F-X1-000055	Campylobacter jejuni/coli	Faecal	0	Bacteria
F-X1-000003	Campylobacter jejuni/coli	Faecal	0	Bacteria
F-X1-000047	Campylobacter jejuni/coli	Faecal	0	Bacteria
F-X1-000057	Campylobacter jejuni/coli	Faecal	0	Bacteria
F-X1-000004	Campylobacter jejuni/coli	Faecal	0	Bacteria
F-X1-000016	Campylobacter jejuni/coli	Faecal	0	Bacteria
F-X1-000009	Campylobacter jejuni/coli	Faecal	0	Bacteria
F-X1-000048	Campylobacter jejuni/coli	Faecal	0	Bacteria
F-X1-000006	Campylobacter jejuni/coli	Faecal	0	Bacteria
F-X1-000045	Campylobacter jejuni/coli	Faecal	0	Bacteria
F-X1-000058	Campylobacter jejuni/coli	Faecal	0	Bacteria
F-X1-000021	Campylobacter jejuni/coli	Faecal	0	Bacteria
F-X1-000053	Campylobacter jejuni/coli	Faecal	0	Bacteria
F-X1-000015	Campylobacter jejuni/coli	Faecal	0	Bacteria
F-X1-000039	Campylobacter jejuni/coli	Faecal	0	Bacteria
F-X1-000056	Campylobacter jejuni/coli	Faecal	0	Bacteria
F-X1-000002	Campylobacter jejuni/coli	Faecal	0	Bacteria
F-X1-000033	Campylobacter jejuni/coli	Faecal	0	Bacteria
F-X1-000013	Campylobacter jejuni/coli	Faecal	0	Bacteria
F-X1-000014	Campylobacter jejuni/coli	Faecal	0	Bacteria
F-X1-000018	Campylobacter jejuni/coli	Faecal	0	Bacteria
F-X1-000005	Campylobacter jejuni/coli	Faecal	0	Bacteria
F-X1-000037	Campylobacter jejuni/coli	Faecal	0	Bacteria
F-X1-000011	Campylobacter jejuni/coli	Faecal	0	Bacteria
F-X1-000040	Campylobacter jejuni/coli	Faecal	0	Bacteria
F-X1-000031	Campylobacter jejuni/coli	Faecal	0	Bacteria
F-X1-000051	Campylobacter jejuni/coli	Faecal	0	Bacteria
F-X1-000060	Campylobacter jejuni/coli	Faecal	0	Bacteria
F-X1-000054	Campylobacter jejuni/coli	Faecal	0	Bacteria
F-X1-000032	Campylobacter jejuni/coli	Faecal	0	Bacteria
F-X1-000041	Campylobacter jejuni/coli	Faecal	0	Bacteria
F-X1-000059	Campylobacter jejuni/coli	Faecal	0	Bacteria
F-X1-000007	Campylobacter jejuni/coli	Faecal	0	Bacteria
F-X1-000050	Campylobacter jejuni/coli	Faecal	0	Bacteria
F-X1-000063	Campylobacter jejuni/coli	Faecal	0	Bacteria
F-X1-000064	Campylobacter jejuni/coli	Faecal	0	Bacteria
F-X4-000001	Campylobacter jejuni/coli	Water.env	0.00159119	Bacteria
F-X4-000002	Campylobacter jejuni/coli	Water.clean	0	Bacteria
F-X4-000003	Campylobacter jejuni/coli	Water.clean	0	Bacteria
F-X4-000004	Campylobacter jejuni/coli	Water.env	0	Bacteria
F-X4-000005	Campylobacter jejuni/coli	Water.env	0.0973194	Bacteria
F-X4-000006	Campylobacter jejuni/coli	Water.clean	0	Bacteria
F-X4-000007	Campylobacter jejuni/coli	Water.env	0	Bacteria
F-X4-000008	Campylobacter jejuni/coli	Water.clean	0	Bacteria
F-X4-000009	Campylobacter jejuni/coli	Water.clean	0	Bacteria
F-X4-000010	Campylobacter jejuni/coli	Water.env	0	Bacteria
F-X4-000011	Campylobacter jejuni/coli	Water.clean	0	Bacteria
F-X4-000012	Campylobacter jejuni/coli	Water.env	0	Bacteria
F-X4-000013	Campylobacter jejuni/coli	Water.clean	0	Bacteria
F-X4-000014	Campylobacter jejuni/coli	Water.env	0	Bacteria
F-X4-000015	Campylobacter jejuni/coli	Water.clean	0	Bacteria
F-X4-000016	Campylobacter jejuni/coli	Water.env	20.0023	Bacteria
F-X4-000017	Campylobacter jejuni/coli	Water.clean	0	Bacteria
F-X4-000018	Campylobacter jejuni/coli	Water.env	0	Bacteria
F-X4-000019	Campylobacter jejuni/coli	Water.env	0	Bacteria
F-X4-000020	Campylobacter jejuni/coli	Water.clean	0	Bacteria
F-X2-000009	Campylobacter pan	Soil	0	Bacteria
F-X2-000018	Campylobacter pan	Soil	0.886496	Bacteria
F-X5-000010	Campylobacter pan	Animal	38.5696	Bacteria
F-X5-000006	Campylobacter pan	Animal	0.0709104	Bacteria
F-X5-000014	Campylobacter pan	Animal	236.603	Bacteria
F-X5-000017	Campylobacter pan	Animal	0.094855	Bacteria
F-X2-000017	Campylobacter pan	Soil	0	Bacteria
F-X2-000010	Campylobacter pan	Soil	2.34487	Bacteria
F-X5-000007	Campylobacter pan	Animal	0	Bacteria
F-X5-000012	Campylobacter pan	Animal	0.584443	Bacteria
F-X2-000006	Campylobacter pan	Soil	3.70547	Bacteria
F-X5-000002	Campylobacter pan	Animal	508.261	Bacteria
F-X2-000019	Campylobacter pan	Soil	0	Bacteria
F-X5-000009	Campylobacter pan	Animal	0	Bacteria
F-X2-000002	Campylobacter pan	Soil	0.342307	Bacteria
F-X5-000018	Campylobacter pan	Animal	113.043	Bacteria
F-X2-000022	Campylobacter pan	Soil	9.10774	Bacteria
F-X5-000005	Campylobacter pan	Animal	29.3303	Bacteria
F-X2-000011	Campylobacter pan	Soil	1.15013	Bacteria
F-X5-000008	Campylobacter pan	Animal	0	Bacteria
F-X2-000016	Campylobacter pan	Soil	0.861897	Bacteria
F-X5-000001	Campylobacter pan	Animal	501.815	Bacteria
F-X2-000005	Campylobacter pan	Soil	8.44425	Bacteria
F-X5-000019	Campylobacter pan	Animal	126.783	Bacteria
F-X2-000004	Campylobacter pan	Soil	5.59558	Bacteria
F-X2-000001	Campylobacter pan	Soil	0.255843	Bacteria
F-X2-000012	Campylobacter pan	Soil	0	Bacteria
F-X2-000007	Campylobacter pan	Soil	2.88312	Bacteria
F-X2-000003	Campylobacter pan	Soil	0	Bacteria
F-X2-000020	Campylobacter pan	Soil	2.05409	Bacteria
F-X2-000008	Campylobacter pan	Soil	3.31655	Bacteria
F-X5-000003	Campylobacter pan	Animal	3365.99	Bacteria
F-X5-000011	Campylobacter pan	Animal	3.9025	Bacteria
F-X2-000014	Campylobacter pan	Soil	0	Bacteria
F-X2-000013	Campylobacter pan	Soil	5.88344	Bacteria
F-X2-000023	Campylobacter pan	Soil	0	Bacteria
F-X2-000015	Campylobacter pan	Soil	0	Bacteria
F-X5-000004	Campylobacter pan	Animal	3.56515	Bacteria
F-X2-000021	Campylobacter pan	Soil	129.505	Bacteria
F-X5-000013	Campylobacter pan	Animal	120.05	Bacteria
F-X2-000024	Campylobacter pan	Soil	0.551275	Bacteria
F-X1-000046	Campylobacter pan	Faecal	0.260762	Bacteria
F-X1-000023	Campylobacter pan	Faecal	1.40902	Bacteria
F-X1-000022	Campylobacter pan	Faecal	0	Bacteria
F-X1-000049	Campylobacter pan	Faecal	0	Bacteria
F-X1-000008	Campylobacter pan	Faecal	0	Bacteria
F-X1-000024	Campylobacter pan	Faecal	0	Bacteria
F-X1-000019	Campylobacter pan	Faecal	0	Bacteria
F-X1-000034	Campylobacter pan	Faecal	0	Bacteria
F-X1-000026	Campylobacter pan	Faecal	4.19802	Bacteria
F-X1-000025	Campylobacter pan	Faecal	0	Bacteria
F-X1-000030	Campylobacter pan	Faecal	0	Bacteria
F-X1-000017	Campylobacter pan	Faecal	0	Bacteria
F-X1-000052	Campylobacter pan	Faecal	0	Bacteria
F-X1-000012	Campylobacter pan	Faecal	0	Bacteria
F-X1-000043	Campylobacter pan	Faecal	4.00536	Bacteria
F-X1-000010	Campylobacter pan	Faecal	0	Bacteria
F-X1-000029	Campylobacter pan	Faecal	0	Bacteria
F-X1-000035	Campylobacter pan	Faecal	0	Bacteria
F-X1-000001	Campylobacter pan	Faecal	0	Bacteria
F-X1-000020	Campylobacter pan	Faecal	0	Bacteria
F-X1-000044	Campylobacter pan	Faecal	10.7829	Bacteria
F-X1-000036	Campylobacter pan	Faecal	1.05832	Bacteria
F-X1-000038	Campylobacter pan	Faecal	0	Bacteria
F-X1-000028	Campylobacter pan	Faecal	0	Bacteria
F-X1-000055	Campylobacter pan	Faecal	0	Bacteria
F-X1-000003	Campylobacter pan	Faecal	0	Bacteria
F-X1-000047	Campylobacter pan	Faecal	0	Bacteria
F-X1-000057	Campylobacter pan	Faecal	0	Bacteria
F-X1-000004	Campylobacter pan	Faecal	51.6622	Bacteria
F-X1-000016	Campylobacter pan	Faecal	0	Bacteria
F-X1-000009	Campylobacter pan	Faecal	0	Bacteria
F-X1-000048	Campylobacter pan	Faecal	0	Bacteria
F-X1-000006	Campylobacter pan	Faecal	0	Bacteria
F-X1-000045	Campylobacter pan	Faecal	0	Bacteria
F-X1-000058	Campylobacter pan	Faecal	0	Bacteria
F-X1-000021	Campylobacter pan	Faecal	0	Bacteria
F-X1-000053	Campylobacter pan	Faecal	0	Bacteria
F-X1-000015	Campylobacter pan	Faecal	0	Bacteria
F-X1-000039	Campylobacter pan	Faecal	0	Bacteria
F-X1-000056	Campylobacter pan	Faecal	0	Bacteria
F-X1-000002	Campylobacter pan	Faecal	0	Bacteria
F-X1-000033	Campylobacter pan	Faecal	0	Bacteria
F-X1-000013	Campylobacter pan	Faecal	0	Bacteria
F-X1-000014	Campylobacter pan	Faecal	0	Bacteria
F-X1-000018	Campylobacter pan	Faecal	0	Bacteria
F-X1-000005	Campylobacter pan	Faecal	0	Bacteria
F-X1-000037	Campylobacter pan	Faecal	0	Bacteria
F-X1-000011	Campylobacter pan	Faecal	0	Bacteria
F-X1-000040	Campylobacter pan	Faecal	0	Bacteria
F-X1-000031	Campylobacter pan	Faecal	0	Bacteria
F-X1-000051	Campylobacter pan	Faecal	0	Bacteria
F-X1-000060	Campylobacter pan	Faecal	0	Bacteria
F-X1-000054	Campylobacter pan	Faecal	0	Bacteria
F-X1-000032	Campylobacter pan	Faecal	0	Bacteria
F-X1-000041	Campylobacter pan	Faecal	0.0928378	Bacteria
F-X1-000059	Campylobacter pan	Faecal	0	Bacteria
F-X1-000007	Campylobacter pan	Faecal	0	Bacteria
F-X1-000050	Campylobacter pan	Faecal	0	Bacteria
F-X1-000063	Campylobacter pan	Faecal	0	Bacteria
F-X1-000064	Campylobacter pan	Faecal	0	Bacteria
F-X4-000001	Campylobacter pan	Water.env	25.9318	Bacteria
F-X4-000002	Campylobacter pan	Water.clean	2.0138	Bacteria
F-X4-000003	Campylobacter pan	Water.clean	0	Bacteria
F-X4-000004	Campylobacter pan	Water.env	15.1197	Bacteria
F-X4-000005	Campylobacter pan	Water.env	3174.04	Bacteria
F-X4-000006	Campylobacter pan	Water.clean	0	Bacteria
F-X4-000007	Campylobacter pan	Water.env	346.342	Bacteria
F-X4-000008	Campylobacter pan	Water.clean	0	Bacteria
F-X4-000009	Campylobacter pan	Water.clean	0	Bacteria
F-X4-000010	Campylobacter pan	Water.env	21.2336	Bacteria
F-X4-000011	Campylobacter pan	Water.clean	0	Bacteria
F-X4-000012	Campylobacter pan	Water.env	10.5442	Bacteria
F-X4-000013	Campylobacter pan	Water.clean	0	Bacteria
F-X4-000014	Campylobacter pan	Water.env	63.5897	Bacteria
F-X4-000015	Campylobacter pan	Water.clean	0	Bacteria
F-X4-000016	Campylobacter pan	Water.env	692.108	Bacteria
F-X4-000017	Campylobacter pan	Water.clean	0	Bacteria
F-X4-000018	Campylobacter pan	Water.env	0	Bacteria
F-X4-000019	Campylobacter pan	Water.env	7.31923	Bacteria
F-X4-000020	Campylobacter pan	Water.clean	0	Bacteria
F-X2-000009	Clostridioides difficile	Soil	0	Bacteria
F-X2-000018	Clostridioides difficile	Soil	0	Bacteria
F-X5-000010	Clostridioides difficile	Animal	0	Bacteria
F-X5-000006	Clostridioides difficile	Animal	0.0629614	Bacteria
F-X5-000014	Clostridioides difficile	Animal	0	Bacteria
F-X5-000017	Clostridioides difficile	Animal	0	Bacteria
F-X2-000017	Clostridioides difficile	Soil	0	Bacteria
F-X2-000010	Clostridioides difficile	Soil	0	Bacteria
F-X5-000007	Clostridioides difficile	Animal	0	Bacteria
F-X5-000012	Clostridioides difficile	Animal	0	Bacteria
F-X2-000006	Clostridioides difficile	Soil	0	Bacteria
F-X5-000002	Clostridioides difficile	Animal	0	Bacteria
F-X2-000019	Clostridioides difficile	Soil	0	Bacteria
F-X5-000009	Clostridioides difficile	Animal	0	Bacteria
F-X2-000002	Clostridioides difficile	Soil	0	Bacteria
F-X5-000018	Clostridioides difficile	Animal	0	Bacteria
F-X2-000022	Clostridioides difficile	Soil	0	Bacteria
F-X5-000005	Clostridioides difficile	Animal	0	Bacteria
F-X2-000011	Clostridioides difficile	Soil	0	Bacteria
F-X5-000008	Clostridioides difficile	Animal	0	Bacteria
F-X2-000016	Clostridioides difficile	Soil	0	Bacteria
F-X5-000001	Clostridioides difficile	Animal	0	Bacteria
F-X2-000005	Clostridioides difficile	Soil	0	Bacteria
F-X5-000019	Clostridioides difficile	Animal	0	Bacteria
F-X2-000004	Clostridioides difficile	Soil	0	Bacteria
F-X2-000001	Clostridioides difficile	Soil	0	Bacteria
F-X2-000012	Clostridioides difficile	Soil	0	Bacteria
F-X2-000007	Clostridioides difficile	Soil	0	Bacteria
F-X2-000003	Clostridioides difficile	Soil	0	Bacteria
F-X2-000020	Clostridioides difficile	Soil	0	Bacteria
F-X2-000008	Clostridioides difficile	Soil	0	Bacteria
F-X5-000003	Clostridioides difficile	Animal	0	Bacteria
F-X5-000011	Clostridioides difficile	Animal	0	Bacteria
F-X2-000014	Clostridioides difficile	Soil	0	Bacteria
F-X2-000013	Clostridioides difficile	Soil	0	Bacteria
F-X2-000023	Clostridioides difficile	Soil	0	Bacteria
F-X2-000015	Clostridioides difficile	Soil	0	Bacteria
F-X5-000004	Clostridioides difficile	Animal	0	Bacteria
F-X2-000021	Clostridioides difficile	Soil	0	Bacteria
F-X5-000013	Clostridioides difficile	Animal	0	Bacteria
F-X2-000024	Clostridioides difficile	Soil	0	Bacteria
F-X1-000046	Clostridioides difficile	Faecal	0	Bacteria
F-X1-000023	Clostridioides difficile	Faecal	0	Bacteria
F-X1-000022	Clostridioides difficile	Faecal	0	Bacteria
F-X1-000049	Clostridioides difficile	Faecal	0	Bacteria
F-X1-000008	Clostridioides difficile	Faecal	0	Bacteria
F-X1-000024	Clostridioides difficile	Faecal	0	Bacteria
F-X1-000019	Clostridioides difficile	Faecal	0	Bacteria
F-X1-000034	Clostridioides difficile	Faecal	0	Bacteria
F-X1-000026	Clostridioides difficile	Faecal	0	Bacteria
F-X1-000025	Clostridioides difficile	Faecal	0	Bacteria
F-X1-000030	Clostridioides difficile	Faecal	0	Bacteria
F-X1-000017	Clostridioides difficile	Faecal	0	Bacteria
F-X1-000052	Clostridioides difficile	Faecal	0	Bacteria
F-X1-000012	Clostridioides difficile	Faecal	0	Bacteria
F-X1-000043	Clostridioides difficile	Faecal	0	Bacteria
F-X1-000010	Clostridioides difficile	Faecal	0	Bacteria
F-X1-000029	Clostridioides difficile	Faecal	0	Bacteria
F-X1-000035	Clostridioides difficile	Faecal	0	Bacteria
F-X1-000001	Clostridioides difficile	Faecal	0	Bacteria
F-X1-000020	Clostridioides difficile	Faecal	0	Bacteria
F-X1-000044	Clostridioides difficile	Faecal	0	Bacteria
F-X1-000036	Clostridioides difficile	Faecal	0	Bacteria
F-X1-000038	Clostridioides difficile	Faecal	0	Bacteria
F-X1-000028	Clostridioides difficile	Faecal	0	Bacteria
F-X1-000055	Clostridioides difficile	Faecal	0	Bacteria
F-X1-000003	Clostridioides difficile	Faecal	0	Bacteria
F-X1-000047	Clostridioides difficile	Faecal	0	Bacteria
F-X1-000057	Clostridioides difficile	Faecal	0	Bacteria
F-X1-000004	Clostridioides difficile	Faecal	0	Bacteria
F-X1-000016	Clostridioides difficile	Faecal	0	Bacteria
F-X1-000009	Clostridioides difficile	Faecal	0	Bacteria
F-X1-000048	Clostridioides difficile	Faecal	0	Bacteria
F-X1-000006	Clostridioides difficile	Faecal	0	Bacteria
F-X1-000045	Clostridioides difficile	Faecal	0	Bacteria
F-X1-000058	Clostridioides difficile	Faecal	0	Bacteria
F-X1-000021	Clostridioides difficile	Faecal	0	Bacteria
F-X1-000053	Clostridioides difficile	Faecal	0	Bacteria
F-X1-000015	Clostridioides difficile	Faecal	0	Bacteria
F-X1-000039	Clostridioides difficile	Faecal	0	Bacteria
F-X1-000056	Clostridioides difficile	Faecal	0	Bacteria
F-X1-000002	Clostridioides difficile	Faecal	0	Bacteria
F-X1-000033	Clostridioides difficile	Faecal	0	Bacteria
F-X1-000013	Clostridioides difficile	Faecal	0	Bacteria
F-X1-000014	Clostridioides difficile	Faecal	0	Bacteria
F-X1-000018	Clostridioides difficile	Faecal	0	Bacteria
F-X1-000005	Clostridioides difficile	Faecal	0	Bacteria
F-X1-000037	Clostridioides difficile	Faecal	0	Bacteria
F-X1-000011	Clostridioides difficile	Faecal	0	Bacteria
F-X1-000040	Clostridioides difficile	Faecal	0	Bacteria
F-X1-000031	Clostridioides difficile	Faecal	0	Bacteria
F-X1-000051	Clostridioides difficile	Faecal	0	Bacteria
F-X1-000060	Clostridioides difficile	Faecal	0	Bacteria
F-X1-000054	Clostridioides difficile	Faecal	0	Bacteria
F-X1-000032	Clostridioides difficile	Faecal	0	Bacteria
F-X1-000041	Clostridioides difficile	Faecal	0	Bacteria
F-X1-000059	Clostridioides difficile	Faecal	0	Bacteria
F-X1-000007	Clostridioides difficile	Faecal	0	Bacteria
F-X1-000050	Clostridioides difficile	Faecal	0	Bacteria
F-X1-000063	Clostridioides difficile	Faecal	0	Bacteria
F-X1-000064	Clostridioides difficile	Faecal	0	Bacteria
F-X4-000001	Clostridioides difficile	Water.env	0	Bacteria
F-X4-000002	Clostridioides difficile	Water.clean	0	Bacteria
F-X4-000003	Clostridioides difficile	Water.clean	0	Bacteria
F-X4-000004	Clostridioides difficile	Water.env	0	Bacteria
F-X4-000005	Clostridioides difficile	Water.env	0	Bacteria
F-X4-000006	Clostridioides difficile	Water.clean	0	Bacteria
F-X4-000007	Clostridioides difficile	Water.env	0	Bacteria
F-X4-000008	Clostridioides difficile	Water.clean	0	Bacteria
F-X4-000009	Clostridioides difficile	Water.clean	0	Bacteria
F-X4-000010	Clostridioides difficile	Water.env	0	Bacteria
F-X4-000011	Clostridioides difficile	Water.clean	0	Bacteria
F-X4-000012	Clostridioides difficile	Water.env	0	Bacteria
F-X4-000013	Clostridioides difficile	Water.clean	0	Bacteria
F-X4-000014	Clostridioides difficile	Water.env	0	Bacteria
F-X4-000015	Clostridioides difficile	Water.clean	0	Bacteria
F-X4-000016	Clostridioides difficile	Water.env	0	Bacteria
F-X4-000017	Clostridioides difficile	Water.clean	0	Bacteria
F-X4-000018	Clostridioides difficile	Water.env	0	Bacteria
F-X4-000019	Clostridioides difficile	Water.env	0	Bacteria
F-X4-000020	Clostridioides difficile	Water.clean	0	Bacteria
F-X2-000009	CrAssphage	Soil	0	Indicators
F-X2-000018	CrAssphage	Soil	0	Indicators
F-X5-000010	CrAssphage	Animal	0	Indicators
F-X5-000006	CrAssphage	Animal	0	Indicators
F-X5-000014	CrAssphage	Animal	0	Indicators
F-X5-000017	CrAssphage	Animal	56.198	Indicators
F-X2-000017	CrAssphage	Soil	0	Indicators
F-X2-000010	CrAssphage	Soil	0	Indicators
F-X5-000007	CrAssphage	Animal	0	Indicators
F-X5-000012	CrAssphage	Animal	0	Indicators
F-X2-000006	CrAssphage	Soil	0	Indicators
F-X5-000002	CrAssphage	Animal	0	Indicators
F-X2-000019	CrAssphage	Soil	0	Indicators
F-X5-000009	CrAssphage	Animal	0	Indicators
F-X2-000002	CrAssphage	Soil	0	Indicators
F-X5-000018	CrAssphage	Animal	0	Indicators
F-X2-000022	CrAssphage	Soil	0.989208	Indicators
F-X5-000005	CrAssphage	Animal	0	Indicators
F-X2-000011	CrAssphage	Soil	0	Indicators
F-X5-000008	CrAssphage	Animal	0	Indicators
F-X2-000016	CrAssphage	Soil	0	Indicators
F-X5-000001	CrAssphage	Animal	0	Indicators
F-X2-000005	CrAssphage	Soil	0	Indicators
F-X5-000019	CrAssphage	Animal	0	Indicators
F-X2-000004	CrAssphage	Soil	0	Indicators
F-X2-000001	CrAssphage	Soil	0	Indicators
F-X2-000012	CrAssphage	Soil	0	Indicators
F-X2-000007	CrAssphage	Soil	0	Indicators
F-X2-000003	CrAssphage	Soil	0	Indicators
F-X2-000020	CrAssphage	Soil	0	Indicators
F-X2-000008	CrAssphage	Soil	0	Indicators
F-X5-000003	CrAssphage	Animal	0	Indicators
F-X5-000011	CrAssphage	Animal	0.843116	Indicators
F-X2-000014	CrAssphage	Soil	0	Indicators
F-X2-000013	CrAssphage	Soil	0	Indicators
F-X2-000023	CrAssphage	Soil	0	Indicators
F-X2-000015	CrAssphage	Soil	0	Indicators
F-X5-000004	CrAssphage	Animal	0	Indicators
F-X2-000021	CrAssphage	Soil	0	Indicators
F-X5-000013	CrAssphage	Animal	0	Indicators
F-X2-000024	CrAssphage	Soil	0	Indicators
F-X1-000046	CrAssphage	Faecal	0	Indicators
F-X1-000023	CrAssphage	Faecal	0	Indicators
F-X1-000022	CrAssphage	Faecal	0	Indicators
F-X1-000049	CrAssphage	Faecal	0	Indicators
F-X1-000008	CrAssphage	Faecal	0	Indicators
F-X1-000024	CrAssphage	Faecal	0	Indicators
F-X1-000019	CrAssphage	Faecal	0	Indicators
F-X1-000034	CrAssphage	Faecal	0.0624759	Indicators
F-X1-000026	CrAssphage	Faecal	0	Indicators
F-X1-000025	CrAssphage	Faecal	0	Indicators
F-X1-000030	CrAssphage	Faecal	591.993	Indicators
F-X1-000017	CrAssphage	Faecal	0	Indicators
F-X1-000052	CrAssphage	Faecal	0	Indicators
F-X1-000012	CrAssphage	Faecal	0	Indicators
F-X1-000043	CrAssphage	Faecal	0	Indicators
F-X1-000010	CrAssphage	Faecal	0	Indicators
F-X1-000029	CrAssphage	Faecal	0	Indicators
F-X1-000035	CrAssphage	Faecal	0	Indicators
F-X1-000001	CrAssphage	Faecal	0	Indicators
F-X1-000020	CrAssphage	Faecal	0	Indicators
F-X1-000044	CrAssphage	Faecal	0	Indicators
F-X1-000036	CrAssphage	Faecal	0.117005	Indicators
F-X1-000038	CrAssphage	Faecal	0	Indicators
F-X1-000028	CrAssphage	Faecal	0	Indicators
F-X1-000055	CrAssphage	Faecal	0	Indicators
F-X1-000003	CrAssphage	Faecal	0	Indicators
F-X1-000047	CrAssphage	Faecal	0	Indicators
F-X1-000057	CrAssphage	Faecal	0	Indicators
F-X1-000004	CrAssphage	Faecal	0	Indicators
F-X1-000016	CrAssphage	Faecal	0	Indicators
F-X1-000009	CrAssphage	Faecal	0	Indicators
F-X1-000048	CrAssphage	Faecal	0	Indicators
F-X1-000006	CrAssphage	Faecal	0	Indicators
F-X1-000045	CrAssphage	Faecal	0	Indicators
F-X1-000058	CrAssphage	Faecal	0	Indicators
F-X1-000021	CrAssphage	Faecal	0	Indicators
F-X1-000053	CrAssphage	Faecal	0	Indicators
F-X1-000015	CrAssphage	Faecal	0	Indicators
F-X1-000039	CrAssphage	Faecal	6.40154	Indicators
F-X1-000056	CrAssphage	Faecal	0	Indicators
F-X1-000002	CrAssphage	Faecal	0	Indicators
F-X1-000033	CrAssphage	Faecal	0	Indicators
F-X1-000013	CrAssphage	Faecal	0	Indicators
F-X1-000014	CrAssphage	Faecal	0	Indicators
F-X1-000018	CrAssphage	Faecal	0	Indicators
F-X1-000005	CrAssphage	Faecal	0	Indicators
F-X1-000037	CrAssphage	Faecal	1.06548	Indicators
F-X1-000011	CrAssphage	Faecal	0	Indicators
F-X1-000040	CrAssphage	Faecal	6.66476	Indicators
F-X1-000031	CrAssphage	Faecal	0	Indicators
F-X1-000051	CrAssphage	Faecal	0	Indicators
F-X1-000060	CrAssphage	Faecal	0	Indicators
F-X1-000054	CrAssphage	Faecal	0	Indicators
F-X1-000032	CrAssphage	Faecal	0	Indicators
F-X1-000041	CrAssphage	Faecal	0	Indicators
F-X1-000059	CrAssphage	Faecal	0	Indicators
F-X1-000007	CrAssphage	Faecal	0	Indicators
F-X1-000050	CrAssphage	Faecal	0	Indicators
F-X1-000063	CrAssphage	Faecal	0	Indicators
F-X1-000064	CrAssphage	Faecal	0	Indicators
F-X4-000001	CrAssphage	Water.env	1645.18	Indicators
F-X4-000002	CrAssphage	Water.clean	1871.95	Indicators
F-X4-000003	CrAssphage	Water.clean	0	Indicators
F-X4-000004	CrAssphage	Water.env	458.711	Indicators
F-X4-000005	CrAssphage	Water.env	102.699	Indicators
F-X4-000006	CrAssphage	Water.clean	0	Indicators
F-X4-000007	CrAssphage	Water.env	3146.36	Indicators
F-X4-000008	CrAssphage	Water.clean	0	Indicators
F-X4-000009	CrAssphage	Water.clean	0	Indicators
F-X4-000010	CrAssphage	Water.env	1.50792	Indicators
F-X4-000011	CrAssphage	Water.clean	0	Indicators
F-X4-000012	CrAssphage	Water.env	192.789	Indicators
F-X4-000013	CrAssphage	Water.clean	0	Indicators
F-X4-000014	CrAssphage	Water.env	79.0539	Indicators
F-X4-000015	CrAssphage	Water.clean	0	Indicators
F-X4-000016	CrAssphage	Water.env	6296.49	Indicators
F-X4-000017	CrAssphage	Water.clean	0	Indicators
F-X4-000018	CrAssphage	Water.env	0	Indicators
F-X4-000019	CrAssphage	Water.env	314.339	Indicators
F-X4-000020	CrAssphage	Water.clean	0	Indicators
F-X2-000009	Cryptosporidium	Soil	0	Protozoa
F-X2-000018	Cryptosporidium	Soil	0	Protozoa
F-X5-000010	Cryptosporidium	Animal	0	Protozoa
F-X5-000006	Cryptosporidium	Animal	0	Protozoa
F-X5-000014	Cryptosporidium	Animal	0	Protozoa
F-X5-000017	Cryptosporidium	Animal	0	Protozoa
F-X2-000017	Cryptosporidium	Soil	0	Protozoa
F-X2-000010	Cryptosporidium	Soil	0	Protozoa
F-X5-000007	Cryptosporidium	Animal	0	Protozoa
F-X5-000012	Cryptosporidium	Animal	0	Protozoa
F-X2-000006	Cryptosporidium	Soil	0.888646	Protozoa
F-X5-000002	Cryptosporidium	Animal	0	Protozoa
F-X2-000019	Cryptosporidium	Soil	0	Protozoa
F-X5-000009	Cryptosporidium	Animal	0	Protozoa
F-X2-000002	Cryptosporidium	Soil	0	Protozoa
F-X5-000018	Cryptosporidium	Animal	0	Protozoa
F-X2-000022	Cryptosporidium	Soil	0	Protozoa
F-X5-000005	Cryptosporidium	Animal	0	Protozoa
F-X2-000011	Cryptosporidium	Soil	0.0204329	Protozoa
F-X5-000008	Cryptosporidium	Animal	1.08196	Protozoa
F-X2-000016	Cryptosporidium	Soil	0	Protozoa
F-X5-000001	Cryptosporidium	Animal	0	Protozoa
F-X2-000005	Cryptosporidium	Soil	0	Protozoa
F-X5-000019	Cryptosporidium	Animal	0	Protozoa
F-X2-000004	Cryptosporidium	Soil	0	Protozoa
F-X2-000001	Cryptosporidium	Soil	0	Protozoa
F-X2-000012	Cryptosporidium	Soil	0	Protozoa
F-X2-000007	Cryptosporidium	Soil	0	Protozoa
F-X2-000003	Cryptosporidium	Soil	0	Protozoa
F-X2-000020	Cryptosporidium	Soil	0	Protozoa
F-X2-000008	Cryptosporidium	Soil	0	Protozoa
F-X5-000003	Cryptosporidium	Animal	0	Protozoa
F-X5-000011	Cryptosporidium	Animal	0	Protozoa
F-X2-000014	Cryptosporidium	Soil	0	Protozoa
F-X2-000013	Cryptosporidium	Soil	0	Protozoa
F-X2-000023	Cryptosporidium	Soil	0	Protozoa
F-X2-000015	Cryptosporidium	Soil	0	Protozoa
F-X5-000004	Cryptosporidium	Animal	0.344175	Protozoa
F-X2-000021	Cryptosporidium	Soil	0	Protozoa
F-X5-000013	Cryptosporidium	Animal	0	Protozoa
F-X2-000024	Cryptosporidium	Soil	0	Protozoa
F-X1-000046	Cryptosporidium	Faecal	0	Protozoa
F-X1-000023	Cryptosporidium	Faecal	0	Protozoa
F-X1-000022	Cryptosporidium	Faecal	0	Protozoa
F-X1-000049	Cryptosporidium	Faecal	0	Protozoa
F-X1-000008	Cryptosporidium	Faecal	0	Protozoa
F-X1-000024	Cryptosporidium	Faecal	0	Protozoa
F-X1-000019	Cryptosporidium	Faecal	0	Protozoa
F-X1-000034	Cryptosporidium	Faecal	0	Protozoa
F-X1-000026	Cryptosporidium	Faecal	0	Protozoa
F-X1-000025	Cryptosporidium	Faecal	0	Protozoa
F-X1-000030	Cryptosporidium	Faecal	0	Protozoa
F-X1-000017	Cryptosporidium	Faecal	0	Protozoa
F-X1-000052	Cryptosporidium	Faecal	0	Protozoa
F-X1-000012	Cryptosporidium	Faecal	0	Protozoa
F-X1-000043	Cryptosporidium	Faecal	0	Protozoa
F-X1-000010	Cryptosporidium	Faecal	0	Protozoa
F-X1-000029	Cryptosporidium	Faecal	0	Protozoa
F-X1-000035	Cryptosporidium	Faecal	0	Protozoa
F-X1-000001	Cryptosporidium	Faecal	0	Protozoa
F-X1-000020	Cryptosporidium	Faecal	0	Protozoa
F-X1-000044	Cryptosporidium	Faecal	0	Protozoa
F-X1-000036	Cryptosporidium	Faecal	0	Protozoa
F-X1-000038	Cryptosporidium	Faecal	0	Protozoa
F-X1-000028	Cryptosporidium	Faecal	0	Protozoa
F-X1-000055	Cryptosporidium	Faecal	0	Protozoa
F-X1-000003	Cryptosporidium	Faecal	0	Protozoa
F-X1-000047	Cryptosporidium	Faecal	0	Protozoa
F-X1-000057	Cryptosporidium	Faecal	0	Protozoa
F-X1-000004	Cryptosporidium	Faecal	0	Protozoa
F-X1-000016	Cryptosporidium	Faecal	0	Protozoa
F-X1-000009	Cryptosporidium	Faecal	0	Protozoa
F-X1-000048	Cryptosporidium	Faecal	0	Protozoa
F-X1-000006	Cryptosporidium	Faecal	0	Protozoa
F-X1-000045	Cryptosporidium	Faecal	0	Protozoa
F-X1-000058	Cryptosporidium	Faecal	0	Protozoa
F-X1-000021	Cryptosporidium	Faecal	0	Protozoa
F-X1-000053	Cryptosporidium	Faecal	0	Protozoa
F-X1-000015	Cryptosporidium	Faecal	0	Protozoa
F-X1-000039	Cryptosporidium	Faecal	0	Protozoa
F-X1-000056	Cryptosporidium	Faecal	0	Protozoa
F-X1-000002	Cryptosporidium	Faecal	0	Protozoa
F-X1-000033	Cryptosporidium	Faecal	0	Protozoa
F-X1-000013	Cryptosporidium	Faecal	0	Protozoa
F-X1-000014	Cryptosporidium	Faecal	0	Protozoa
F-X1-000018	Cryptosporidium	Faecal	0	Protozoa
F-X1-000005	Cryptosporidium	Faecal	0	Protozoa
F-X1-000037	Cryptosporidium	Faecal	0	Protozoa
F-X1-000011	Cryptosporidium	Faecal	0	Protozoa
F-X1-000040	Cryptosporidium	Faecal	0	Protozoa
F-X1-000031	Cryptosporidium	Faecal	0	Protozoa
F-X1-000051	Cryptosporidium	Faecal	0	Protozoa
F-X1-000060	Cryptosporidium	Faecal	0	Protozoa
F-X1-000054	Cryptosporidium	Faecal	0	Protozoa
F-X1-000032	Cryptosporidium	Faecal	0	Protozoa
F-X1-000041	Cryptosporidium	Faecal	0	Protozoa
F-X1-000059	Cryptosporidium	Faecal	0	Protozoa
F-X1-000007	Cryptosporidium	Faecal	0	Protozoa
F-X1-000050	Cryptosporidium	Faecal	0	Protozoa
F-X1-000063	Cryptosporidium	Faecal	0	Protozoa
F-X1-000064	Cryptosporidium	Faecal	0	Protozoa
F-X4-000001	Cryptosporidium	Water.env	0	Protozoa
F-X4-000002	Cryptosporidium	Water.clean	0	Protozoa
F-X4-000003	Cryptosporidium	Water.clean	0	Protozoa
F-X4-000004	Cryptosporidium	Water.env	0	Protozoa
F-X4-000005	Cryptosporidium	Water.env	0	Protozoa
F-X4-000006	Cryptosporidium	Water.clean	0	Protozoa
F-X4-000007	Cryptosporidium	Water.env	0	Protozoa
F-X4-000008	Cryptosporidium	Water.clean	0	Protozoa
F-X4-000009	Cryptosporidium	Water.clean	0	Protozoa
F-X4-000010	Cryptosporidium	Water.env	0	Protozoa
F-X4-000011	Cryptosporidium	Water.clean	0	Protozoa
F-X4-000012	Cryptosporidium	Water.env	0	Protozoa
F-X4-000013	Cryptosporidium	Water.clean	0	Protozoa
F-X4-000014	Cryptosporidium	Water.env	0	Protozoa
F-X4-000015	Cryptosporidium	Water.clean	0	Protozoa
F-X4-000016	Cryptosporidium	Water.env	0	Protozoa
F-X4-000017	Cryptosporidium	Water.clean	0	Protozoa
F-X4-000018	Cryptosporidium	Water.env	0	Protozoa
F-X4-000019	Cryptosporidium	Water.env	0.435127	Protozoa
F-X4-000020	Cryptosporidium	Water.clean	0	Protozoa
F-X2-000009	Cyclospora cayetanensis	Soil	0	Protozoa
F-X2-000018	Cyclospora cayetanensis	Soil	0	Protozoa
F-X5-000010	Cyclospora cayetanensis	Animal	0	Protozoa
F-X5-000006	Cyclospora cayetanensis	Animal	0	Protozoa
F-X5-000014	Cyclospora cayetanensis	Animal	0	Protozoa
F-X5-000017	Cyclospora cayetanensis	Animal	0	Protozoa
F-X2-000017	Cyclospora cayetanensis	Soil	0	Protozoa
F-X2-000010	Cyclospora cayetanensis	Soil	0	Protozoa
F-X5-000007	Cyclospora cayetanensis	Animal	0	Protozoa
F-X5-000012	Cyclospora cayetanensis	Animal	0	Protozoa
F-X2-000006	Cyclospora cayetanensis	Soil	0	Protozoa
F-X5-000002	Cyclospora cayetanensis	Animal	0	Protozoa
F-X2-000019	Cyclospora cayetanensis	Soil	0	Protozoa
F-X5-000009	Cyclospora cayetanensis	Animal	0.331314	Protozoa
F-X2-000002	Cyclospora cayetanensis	Soil	0	Protozoa
F-X5-000018	Cyclospora cayetanensis	Animal	0	Protozoa
F-X2-000022	Cyclospora cayetanensis	Soil	0	Protozoa
F-X5-000005	Cyclospora cayetanensis	Animal	0.00225396	Protozoa
F-X2-000011	Cyclospora cayetanensis	Soil	0	Protozoa
F-X5-000008	Cyclospora cayetanensis	Animal	0	Protozoa
F-X2-000016	Cyclospora cayetanensis	Soil	0	Protozoa
F-X5-000001	Cyclospora cayetanensis	Animal	0	Protozoa
F-X2-000005	Cyclospora cayetanensis	Soil	0	Protozoa
F-X5-000019	Cyclospora cayetanensis	Animal	0	Protozoa
F-X2-000004	Cyclospora cayetanensis	Soil	0	Protozoa
F-X2-000001	Cyclospora cayetanensis	Soil	0	Protozoa
F-X2-000012	Cyclospora cayetanensis	Soil	0	Protozoa
F-X2-000007	Cyclospora cayetanensis	Soil	0	Protozoa
F-X2-000003	Cyclospora cayetanensis	Soil	0	Protozoa
F-X2-000020	Cyclospora cayetanensis	Soil	0	Protozoa
F-X2-000008	Cyclospora cayetanensis	Soil	0	Protozoa
F-X5-000003	Cyclospora cayetanensis	Animal	0	Protozoa
F-X5-000011	Cyclospora cayetanensis	Animal	0	Protozoa
F-X2-000014	Cyclospora cayetanensis	Soil	0	Protozoa
F-X2-000013	Cyclospora cayetanensis	Soil	0	Protozoa
F-X2-000023	Cyclospora cayetanensis	Soil	0	Protozoa
F-X2-000015	Cyclospora cayetanensis	Soil	0	Protozoa
F-X5-000004	Cyclospora cayetanensis	Animal	0	Protozoa
F-X2-000021	Cyclospora cayetanensis	Soil	0	Protozoa
F-X5-000013	Cyclospora cayetanensis	Animal	0	Protozoa
F-X2-000024	Cyclospora cayetanensis	Soil	0	Protozoa
F-X1-000046	Cyclospora cayetanensis	Faecal	0	Protozoa
F-X1-000023	Cyclospora cayetanensis	Faecal	0	Protozoa
F-X1-000022	Cyclospora cayetanensis	Faecal	0	Protozoa
F-X1-000049	Cyclospora cayetanensis	Faecal	0	Protozoa
F-X1-000008	Cyclospora cayetanensis	Faecal	0	Protozoa
F-X1-000024	Cyclospora cayetanensis	Faecal	0	Protozoa
F-X1-000019	Cyclospora cayetanensis	Faecal	0	Protozoa
F-X1-000034	Cyclospora cayetanensis	Faecal	0	Protozoa
F-X1-000026	Cyclospora cayetanensis	Faecal	0	Protozoa
F-X1-000025	Cyclospora cayetanensis	Faecal	0	Protozoa
F-X1-000030	Cyclospora cayetanensis	Faecal	0	Protozoa
F-X1-000017	Cyclospora cayetanensis	Faecal	0	Protozoa
F-X1-000052	Cyclospora cayetanensis	Faecal	0	Protozoa
F-X1-000012	Cyclospora cayetanensis	Faecal	0	Protozoa
F-X1-000043	Cyclospora cayetanensis	Faecal	0	Protozoa
F-X1-000010	Cyclospora cayetanensis	Faecal	0	Protozoa
F-X1-000029	Cyclospora cayetanensis	Faecal	0	Protozoa
F-X1-000035	Cyclospora cayetanensis	Faecal	0	Protozoa
F-X1-000001	Cyclospora cayetanensis	Faecal	0	Protozoa
F-X1-000020	Cyclospora cayetanensis	Faecal	0	Protozoa
F-X1-000044	Cyclospora cayetanensis	Faecal	0	Protozoa
F-X1-000036	Cyclospora cayetanensis	Faecal	0	Protozoa
F-X1-000038	Cyclospora cayetanensis	Faecal	0	Protozoa
F-X1-000028	Cyclospora cayetanensis	Faecal	0	Protozoa
F-X1-000055	Cyclospora cayetanensis	Faecal	0	Protozoa
F-X1-000003	Cyclospora cayetanensis	Faecal	0	Protozoa
F-X1-000047	Cyclospora cayetanensis	Faecal	0	Protozoa
F-X1-000057	Cyclospora cayetanensis	Faecal	0	Protozoa
F-X1-000004	Cyclospora cayetanensis	Faecal	0	Protozoa
F-X1-000016	Cyclospora cayetanensis	Faecal	0	Protozoa
F-X1-000009	Cyclospora cayetanensis	Faecal	0	Protozoa
F-X1-000048	Cyclospora cayetanensis	Faecal	0	Protozoa
F-X1-000006	Cyclospora cayetanensis	Faecal	0	Protozoa
F-X1-000045	Cyclospora cayetanensis	Faecal	0	Protozoa
F-X1-000058	Cyclospora cayetanensis	Faecal	0	Protozoa
F-X1-000021	Cyclospora cayetanensis	Faecal	0	Protozoa
F-X1-000053	Cyclospora cayetanensis	Faecal	0	Protozoa
F-X1-000015	Cyclospora cayetanensis	Faecal	0	Protozoa
F-X1-000039	Cyclospora cayetanensis	Faecal	0	Protozoa
F-X1-000056	Cyclospora cayetanensis	Faecal	0	Protozoa
F-X1-000002	Cyclospora cayetanensis	Faecal	0	Protozoa
F-X1-000033	Cyclospora cayetanensis	Faecal	0	Protozoa
F-X1-000013	Cyclospora cayetanensis	Faecal	0	Protozoa
F-X1-000014	Cyclospora cayetanensis	Faecal	0	Protozoa
F-X1-000018	Cyclospora cayetanensis	Faecal	0	Protozoa
F-X1-000005	Cyclospora cayetanensis	Faecal	0	Protozoa
F-X1-000037	Cyclospora cayetanensis	Faecal	0	Protozoa
F-X1-000011	Cyclospora cayetanensis	Faecal	0	Protozoa
F-X1-000040	Cyclospora cayetanensis	Faecal	0	Protozoa
F-X1-000031	Cyclospora cayetanensis	Faecal	0	Protozoa
F-X1-000051	Cyclospora cayetanensis	Faecal	0	Protozoa
F-X1-000060	Cyclospora cayetanensis	Faecal	0	Protozoa
F-X1-000054	Cyclospora cayetanensis	Faecal	0	Protozoa
F-X1-000032	Cyclospora cayetanensis	Faecal	0	Protozoa
F-X1-000041	Cyclospora cayetanensis	Faecal	0	Protozoa
F-X1-000059	Cyclospora cayetanensis	Faecal	0	Protozoa
F-X1-000007	Cyclospora cayetanensis	Faecal	0	Protozoa
F-X1-000050	Cyclospora cayetanensis	Faecal	0	Protozoa
F-X1-000063	Cyclospora cayetanensis	Faecal	0	Protozoa
F-X1-000064	Cyclospora cayetanensis	Faecal	0	Protozoa
F-X4-000001	Cyclospora cayetanensis	Water.env	0	Protozoa
F-X4-000002	Cyclospora cayetanensis	Water.clean	0	Protozoa
F-X4-000003	Cyclospora cayetanensis	Water.clean	0	Protozoa
F-X4-000004	Cyclospora cayetanensis	Water.env	0	Protozoa
F-X4-000005	Cyclospora cayetanensis	Water.env	0	Protozoa
F-X4-000006	Cyclospora cayetanensis	Water.clean	0	Protozoa
F-X4-000007	Cyclospora cayetanensis	Water.env	0	Protozoa
F-X4-000008	Cyclospora cayetanensis	Water.clean	0	Protozoa
F-X4-000009	Cyclospora cayetanensis	Water.clean	0	Protozoa
F-X4-000010	Cyclospora cayetanensis	Water.env	0	Protozoa
F-X4-000011	Cyclospora cayetanensis	Water.clean	0	Protozoa
F-X4-000012	Cyclospora cayetanensis	Water.env	0	Protozoa
F-X4-000013	Cyclospora cayetanensis	Water.clean	0	Protozoa
F-X4-000014	Cyclospora cayetanensis	Water.env	0	Protozoa
F-X4-000015	Cyclospora cayetanensis	Water.clean	0	Protozoa
F-X4-000016	Cyclospora cayetanensis	Water.env	0	Protozoa
F-X4-000017	Cyclospora cayetanensis	Water.clean	0	Protozoa
F-X4-000018	Cyclospora cayetanensis	Water.env	0	Protozoa
F-X4-000019	Cyclospora cayetanensis	Water.env	0	Protozoa
F-X4-000020	Cyclospora cayetanensis	Water.clean	0	Protozoa
F-X2-000009	Cystoisospora belli	Soil	0	Protozoa
F-X2-000018	Cystoisospora belli	Soil	0	Protozoa
F-X5-000010	Cystoisospora belli	Animal	0	Protozoa
F-X5-000006	Cystoisospora belli	Animal	0	Protozoa
F-X5-000014	Cystoisospora belli	Animal	0	Protozoa
F-X5-000017	Cystoisospora belli	Animal	0	Protozoa
F-X2-000017	Cystoisospora belli	Soil	0	Protozoa
F-X2-000010	Cystoisospora belli	Soil	0	Protozoa
F-X5-000007	Cystoisospora belli	Animal	0	Protozoa
F-X5-000012	Cystoisospora belli	Animal	0	Protozoa
F-X2-000006	Cystoisospora belli	Soil	0	Protozoa
F-X5-000002	Cystoisospora belli	Animal	0	Protozoa
F-X2-000019	Cystoisospora belli	Soil	0	Protozoa
F-X5-000009	Cystoisospora belli	Animal	0	Protozoa
F-X2-000002	Cystoisospora belli	Soil	0	Protozoa
F-X5-000018	Cystoisospora belli	Animal	0	Protozoa
F-X2-000022	Cystoisospora belli	Soil	0	Protozoa
F-X5-000005	Cystoisospora belli	Animal	0	Protozoa
F-X2-000011	Cystoisospora belli	Soil	0	Protozoa
F-X5-000008	Cystoisospora belli	Animal	0	Protozoa
F-X2-000016	Cystoisospora belli	Soil	0	Protozoa
F-X5-000001	Cystoisospora belli	Animal	0	Protozoa
F-X2-000005	Cystoisospora belli	Soil	0	Protozoa
F-X5-000019	Cystoisospora belli	Animal	0	Protozoa
F-X2-000004	Cystoisospora belli	Soil	0	Protozoa
F-X2-000001	Cystoisospora belli	Soil	0	Protozoa
F-X2-000012	Cystoisospora belli	Soil	0	Protozoa
F-X2-000007	Cystoisospora belli	Soil	0	Protozoa
F-X2-000003	Cystoisospora belli	Soil	0	Protozoa
F-X2-000020	Cystoisospora belli	Soil	0	Protozoa
F-X2-000008	Cystoisospora belli	Soil	0	Protozoa
F-X5-000003	Cystoisospora belli	Animal	0	Protozoa
F-X5-000011	Cystoisospora belli	Animal	0	Protozoa
F-X2-000014	Cystoisospora belli	Soil	0	Protozoa
F-X2-000013	Cystoisospora belli	Soil	0	Protozoa
F-X2-000023	Cystoisospora belli	Soil	0	Protozoa
F-X2-000015	Cystoisospora belli	Soil	0	Protozoa
F-X5-000004	Cystoisospora belli	Animal	0	Protozoa
F-X2-000021	Cystoisospora belli	Soil	0	Protozoa
F-X5-000013	Cystoisospora belli	Animal	0	Protozoa
F-X2-000024	Cystoisospora belli	Soil	0	Protozoa
F-X1-000046	Cystoisospora belli	Faecal	0	Protozoa
F-X1-000023	Cystoisospora belli	Faecal	0	Protozoa
F-X1-000022	Cystoisospora belli	Faecal	0	Protozoa
F-X1-000049	Cystoisospora belli	Faecal	0	Protozoa
F-X1-000008	Cystoisospora belli	Faecal	0	Protozoa
F-X1-000024	Cystoisospora belli	Faecal	0	Protozoa
F-X1-000019	Cystoisospora belli	Faecal	0	Protozoa
F-X1-000034	Cystoisospora belli	Faecal	0	Protozoa
F-X1-000026	Cystoisospora belli	Faecal	0	Protozoa
F-X1-000025	Cystoisospora belli	Faecal	0	Protozoa
F-X1-000030	Cystoisospora belli	Faecal	0	Protozoa
F-X1-000017	Cystoisospora belli	Faecal	0	Protozoa
F-X1-000052	Cystoisospora belli	Faecal	0	Protozoa
F-X1-000012	Cystoisospora belli	Faecal	0	Protozoa
F-X1-000043	Cystoisospora belli	Faecal	0	Protozoa
F-X1-000010	Cystoisospora belli	Faecal	0	Protozoa
F-X1-000029	Cystoisospora belli	Faecal	0	Protozoa
F-X1-000035	Cystoisospora belli	Faecal	0	Protozoa
F-X1-000001	Cystoisospora belli	Faecal	0	Protozoa
F-X1-000020	Cystoisospora belli	Faecal	0	Protozoa
F-X1-000044	Cystoisospora belli	Faecal	0	Protozoa
F-X1-000036	Cystoisospora belli	Faecal	0	Protozoa
[truncated: 3,807 more rows]
